# Supplementary material for: Family living sets the stage for cooperative breeding and ecological resilience in birds
Source: PLoS Biol. 2017 Jun 21;15(6):e2000483. doi: 10.1371/journal.pbio.2000483 (PMC5479502; doi:10.1371/journal.pbio.2000483)
Supplement: S1 Data — (XLSX) [file pbio.2000483.s012.xlsx]

## Sheet: data
species	social_system	social_system_incl_nk_coop	social_system_assessment	longevity	zoological_record_hits	movements	food_specialisation	nest_type	development_mode	pc1	pc2	pc3	pc4	pc5	pc6	pc7	pc8
accentoralpine	fam	nk-coop	ass	7.66667	152	sedentary	generalist	open	altrical	0.830764	-1.18873	0.615098	0.719096	-1.19594	2.06202	0.701516	-0.38588
accentorhedge	no_fam	nk-coop	ass	20.8333	304	sedentary	generalist	open	altrical	0.943873	-2.07947	2.09255	-0.145658	0.0350031	-0.645471	0.536308	-0.813127
akalateastcoast	coop_fam	coop_families	breed	NA	10	sedentary	generalist	open	altrical	0.0678698	0.80804	-1.34266	-0.707388	-0.408712	-0.150246	-1.09498	-0.454117
alethewhitechested	fam	family	ass	7.75	0	sedentary	generalist	open	altrical	0.229656	1.1925	-0.818609	-0.326923	-0.552828	0.753697	-1.12844	0.170908
amakihicommon	no_fam	no_fam	ass	12	28	sedentary	generalist	open	altrical	0.153606	-0.0669044	-2.25817	0.857914	-1.76875	-1.07349	-1.23566	-0.708944
amazonlilaccrowned	fam	family	ass	25.8	31	migratory	generalist	closed	altrical	-0.40332	-0.0438729	0.413603	-2.29712	0.272739	-1.12659	-1.00113	1.19916
amazonredcrowned	fam	family	ass	39.45	28	migratory	generalist	closed	altrical	-1.11145	0.071184	0.262952	-2.40344	-0.946835	-1.63639	-0.946595	1.31954
amazonyellowlored	no_fam	no_fam	soc	22.05	8	sedentary	generalist	closed	altrical	0.264606	1.52349	0.668905	-1.09061	0.0779499	-0.185119	0.0477177	1.07549
amazonyellownaped	fam	family	soc	49	24	sedentary	specialist	closed	altrical	-1.74453	0.183679	-0.80802	0.37061	-0.957447	0.780491	-0.875949	1.52877
anigreater	fam	nk-coop	ass	NA	14	sedentary	specialist	open	altrical	-0.761702	0.337602	0.456004	0.495831	0.707993	1.1241	1.06021	0.641376
anigroovebilled	fam	nk-coop	ass	24.1	95	sedentary	specialist	open	altrical	-0.722891	0.808425	-0.338487	-0.0721116	-0.713918	1.97561	0.839895	0.175257
anismoothbilled	fam	nk-coop	ass	NA	75	sedentary	specialist	open	altrical	-0.717009	0.24285	0.425056	0.364115	0.725226	1.13751	1.03919	0.293561
antbirdallpahuayo	fam	family	soc	NA	2	sedentary	specialist	open	altrical	0.360736	1.23317	1.30348	1.01042	0.404105	-1.50771	-0.433242	-0.17531
antbirdashbreasted	fam	family	soc	NA	3	sedentary	specialist	open	altrical	-0.307926	0.448159	0.457112	1.02676	0.41309	-0.669413	-0.592157	-0.376515
antbirdbananal	fam	family	soc	NA	3	sedentary	specialist	open	altrical	-1.00025	-1.17943	-0.687529	0.46865	0.625767	-1.04841	-0.802609	-0.771715
antbirdbandtailed	fam	family	soc	NA	2	sedentary	specialist	open	altrical	-0.575437	-0.185442	1.22769	0.54148	1.44574	0.282011	-0.506692	-0.896368
antbirdbarecrowned	fam	family	soc	NA	3	sedentary	specialist	open	altrical	-1.4159	0.0346757	-0.446596	0.713414	-0.43823	0.0681279	-0.696018	-0.209434
antbirdbareeyed	fam	family	soc	NA	2	sedentary	specialist	open	altrical	-0.0519024	0.443736	1.4376	0.778832	1.09535	-1.01232	-0.351752	-0.220747
antbirdbertonis	fam	family	soc	NA	5	sedentary	specialist	open	altrical	0.252153	-0.268999	0.407774	-0.210039	0.27544	-1.03806	-1.08679	-0.834734
antbirdbicoloured	no_fam	no_fam	ass	NA	10	sedentary	specialist	closed	altrical	-0.790049	0.200377	0.351814	1.42896	0.322998	-0.123008	-0.627726	-0.167978
antbirdblack	fam	family	soc	NA	2	sedentary	specialist	open	altrical	-0.396874	0.333486	1.37259	0.733414	0.89565	-0.400064	-0.501217	-0.548698
antbirdblackandwhite	fam	family	soc	NA	2	sedentary	specialist	open	altrical	-0.263886	0.408329	0.937239	0.739792	0.716183	-0.74695	-0.523196	-0.712257
antbirdblackchinned	fam	family	soc	NA	3	sedentary	specialist	open	altrical	-0.857689	0.351573	0.414469	1.21538	0.181359	0.663227	-0.600387	-0.699987
antbirdblackfaced	fam	family	soc	NA	2	sedentary	specialist	open	altrical	-0.572087	0.201503	1.14116	1.01938	0.975427	0.569949	-0.56167	-0.556122
antbirdblackheaded	fam	family	soc	NA	3	sedentary	specialist	open	altrical	-0.812684	0.263819	0.864083	0.846731	0.343955	-0.340389	-0.427697	-0.324303
antbirdblackish	fam	family	soc	NA	2	sedentary	specialist	open	altrical	-0.463604	0.1345	1.32885	0.744036	1.21623	0.413417	-0.527335	-0.656629
antbirdblackthroated	fam	family	soc	NA	3	sedentary	specialist	open	altrical	-0.700557	0.108776	0.958483	0.949123	0.902415	0.656366	-0.575959	-0.664133
antbirdchestnutbacked	fam	family	soc	NA	8	sedentary	specialist	open	altrical	-1.88155	-0.609685	-0.710924	1.02833	-0.471941	-0.478219	-0.572558	-0.33647
antbirdchestnuttailed	fam	family	soc	NA	6	sedentary	specialist	open	altrical	-0.413009	0.196227	1.46487	0.618438	1.23279	0.300085	-0.517355	-0.658842
antbirddotbacked	fam	family	soc	NA	2	sedentary	specialist	open	altrical	-0.578712	0.148277	0.890393	0.95525	0.91804	-0.15323	-0.527603	-0.775083
antbirddullmantled	fam	family	soc	NA	3	sedentary	specialist	open	altrical	-1.18779	-0.0324967	-0.326024	0.862965	-0.289461	-0.77669	-0.607765	-0.304854
antbirddusky	fam	family	soc	NA	15	sedentary	specialist	open	altrical	-1.14071	0.170251	0.192366	0.966234	-0.0520344	0.612587	-0.626277	-0.618848
antbirdduskytailed	fam	family	soc	NA	2	sedentary	specialist	open	altrical	-0.0417279	-0.276969	0.254899	-0.1944	-0.0129169	-0.197958	-1.14078	-0.728968
antbirdesmeraldas	fam	family	soc	NA	2	sedentary	specialist	open	altrical	-2.16496	-0.477135	-0.938544	1.3405	-1.14608	-0.0831491	-0.542019	-0.394325
antbirdferruginous	fam	family	soc	NA	2	sedentary	specialist	open	altrical	-0.120991	-0.283409	-0.605127	-0.0283252	-0.356029	-0.266288	-1.22191	-0.910019
antbirdferruginousbacked	fam	family	soc	NA	3	sedentary	specialist	open	altrical	-0.830061	0.2656	0.922619	0.490268	0.446785	-0.432409	-0.423787	-0.295895
antbirdgoeldis	fam	family	soc	NA	2	sedentary	specialist	open	altrical	-1.00578	-0.137206	2.10394	-0.635139	0.909	-0.989385	-0.289855	-0.0614338
antbirdgrey	fam	family	soc	NA	2	sedentary	specialist	open	altrical	-0.714655	0.176182	0.916041	0.996718	0.819372	0.683312	-0.571664	-0.663561
antbirdgreybellied	fam	family	soc	NA	2	sedentary	specialist	open	altrical	-0.223733	0.664175	0.416386	1.65036	-0.524024	-0.893548	-0.568044	-0.422913
antbirdgreyheaded	fam	family	soc	NA	2	sedentary	specialist	open	altrical	1.29986	0.890215	-1.31919	0.15907	-0.349399	-1.13077	-1.22867	-0.624644
antbirdhairycrested	fam	family	soc	NA	5	sedentary	specialist	closed	altrical	-0.458237	0.282469	1.24577	0.719545	0.962152	-0.291295	-0.561125	-0.189362
antbirdimmaculate	fam	family	soc	NA	2	sedentary	specialist	open	altrical	-1.6247	-0.243411	-0.698509	1.08664	-0.896982	0.032909	-0.70507	0.0114407
antbirdjet	fam	family	soc	NA	3	sedentary	specialist	open	altrical	-0.89422	0.70291	-0.894902	1.04969	-0.819136	1.48073	-0.930898	-0.607108
antbirdlaeta	fam	family	soc	NA	2	sedentary	specialist	open	altrical	-0.758319	0.162528	0.0412492	0.611656	0.12223	-0.646548	-0.556674	-0.608943
antbirdlongtailed	fam	family	soc	NA	3	sedentary	specialist	open	altrical	-0.0810361	0.688079	0.51506	0.493165	-0.523675	-0.19796	-0.777211	-0.769052
antbirdlunulated	fam	family	soc	NA	2	sedentary	specialist	open	altrical	-0.17397	0.615201	1.37938	0.89296	0.95049	-0.665331	-0.481023	-0.278873
antbirdmanu	fam	family	soc	NA	5	sedentary	specialist	open	altrical	-1.07623	-0.270642	2.28437	-0.695279	0.839141	-1.21074	-0.171148	-0.568255
antbirdmatogrosso	fam	family	soc	NA	2	sedentary	specialist	open	altrical	0.148904	0.312338	0.662233	-0.575057	1.70478	0.717617	-0.987851	-0.523
antbirdocellated	fam	family	ass	NA	10	sedentary	specialist	open	altrical	-1.91825	-0.545332	-0.355712	0.943708	-0.570856	-0.56437	-0.532866	0.0854743
antbirdochrerumped	fam	family	soc	NA	3	sedentary	specialist	open	altrical	-0.0489564	-0.16772	-0.00459601	-0.199088	-0.581479	-0.547583	-1.14496	-0.878613
antbirdplumbeous	fam	family	soc	NA	2	sedentary	specialist	open	altrical	-0.489247	0.188744	1.28508	0.594697	1.02172	-0.373937	-0.558358	-0.0329593
antbirdriobranco	fam	family	soc	NA	6	sedentary	specialist	open	altrical	-0.986628	-0.23709	-2.14674	-0.116882	-0.872854	-1.09014	-0.892135	-0.723164
antbirdrufousthroated	fam	family	soc	NA	6	sedentary	specialist	closed	altrical	-0.993007	0.398858	0.624591	0.796712	0.000273585	0.396801	-0.552106	-0.242541
antbirdscaled	fam	family	soc	NA	2	sedentary	specialist	open	altrical	0.119699	-0.0763324	-0.732741	-0.154556	-0.227762	-1.0165	-1.15234	-0.827595
antbirdsilvered	fam	family	soc	NA	3	sedentary	specialist	open	altrical	-0.705508	0.248386	0.842	1.04926	0.727494	0.64101	-0.600412	-0.385397
antbirdslender	fam	family	soc	NA	2	sedentary	specialist	open	altrical	1.19692	0.977592	-1.51701	-0.682598	-0.57171	-2.32223	-1.22582	-0.128954
antbirdsooty	fam	family	soc	NA	4	sedentary	specialist	open	altrical	-0.475955	0.326971	1.09929	0.96755	0.878574	-0.222521	-0.590521	0.0592303
antbirdspotbacked	fam	family	soc	NA	2	sedentary	specialist	open	altrical	-0.708015	0.0198181	1.00067	0.947974	0.9334	0.0223009	-0.50252	-0.718303
antbirdspotted	no_fam	no_fam	ass	NA	27	sedentary	specialist	open	altrical	-1.6974	-0.485855	-0.573652	0.981225	-0.43669	-0.466119	-0.579371	-0.566281
antbirdsquamate	fam	family	soc	NA	2	sedentary	specialist	open	altrical	0.240937	0.152137	0.675998	-0.0498163	-0.633532	-0.454865	-1.09912	-0.468818
antbirdstriated	fam	family	soc	NA	5	sedentary	specialist	open	altrical	-0.47748	0.0870351	1.4591	0.600921	1.32989	0.22662	-0.459895	-0.946911
antbirdwhitebellied	fam	family	soc	NA	5	sedentary	specialist	open	altrical	-0.914125	0.824099	-0.198799	0.836953	-0.651205	1.62809	-0.852762	-0.29145
antbirdwhitebreasted	fam	family	soc	NA	2	sedentary	specialist	open	altrical	-0.0575189	0.533997	1.39667	0.823014	1.42035	0.489102	-0.534202	-0.21869
antbirdwhitebrowed	fam	family	soc	NA	4	sedentary	specialist	open	altrical	-0.75034	0.0725276	1.03665	0.81493	0.901181	0.535487	-0.555797	-0.490327
antbirdwhitelined	fam	family	soc	NA	2	sedentary	specialist	open	altrical	-1.22112	-0.309502	2.05018	-0.609462	0.633995	-1.13984	-0.260939	-0.301403
antbirdwhiteplumed	fam	family	soc	NA	6	sedentary	specialist	open	altrical	-0.797042	0.451124	0.57886	1.17729	0.144384	0.62678	-0.612691	-0.481555
antbirdwhiteshouldered	fam	family	soc	NA	2	sedentary	specialist	open	altrical	-0.276659	0.53176	0.927965	1.38809	0.732897	-0.204429	-0.616146	-0.00990677
antbirdwhitethroated	fam	family	soc	NA	3	sedentary	specialist	closed	altrical	-0.524494	0.154752	1.39525	0.348312	1.06154	-0.474185	-0.504232	-0.318697
antbirdwingbanded	no_fam	no_fam	ass	NA	6	sedentary	specialist	open	altrical	-0.893373	0.0520501	0.713976	0.886814	0.621438	-0.145324	-0.535197	0.026153
antbirdyapacana	fam	family	soc	NA	6	sedentary	specialist	open	altrical	-1.11585	-0.0132349	0.00965057	1.07616	-0.517333	-1.05845	-0.401283	-0.602487
antbirdyellowbrowed	fam	family	soc	NA	2	sedentary	specialist	open	altrical	-0.31109	0.473224	0.776811	1.43406	0.575497	-0.164128	-0.567539	-0.760068
antbirdzimmers	fam	family	soc	NA	2	sedentary	specialist	open	altrical	0.144727	0.940211	1.34159	1.08637	0.821581	-0.921221	-0.448283	-0.444433
anteaterchatnorthern	coop_fam	coop_families	ass	NA	5	sedentary	generalist	open	altrical	-0.864217	-3.523	-2.59124	1.89596	1.37835	-1.29581	0.287189	-0.193537
anteaterchatsouthern	coop_fam	coop_families	ass	NA	18	sedentary	specialist	open	altrical	1.04084	0.499141	-0.963127	-0.922625	0.213025	0.0745463	1.59923	-0.222434
antpeckerredfronted	fam	family	soc	NA	2	sedentary	generalist	open	altrical	-0.982627	0.180653	0.333978	0.134445	-0.119664	-1.0981	0.424053	-0.95351
antpittathicket	no_fam	no_fam	soc	NA	2	sedentary	specialist	open	altrical	-2.44986	-0.42308	-0.561706	1.31157	-1.113	0.0317341	0.681297	-0.0976069
antshrikebluishslate	fam	family	soc	NA	2	sedentary	specialist	open	altrical	-0.478773	0.345637	1.51438	0.381724	0.831861	0.143881	-0.521531	-0.583824
antshrikecinereous	fam	family	soc	NA	3	sedentary	specialist	open	altrical	-0.76041	0.0551713	0.601459	1.04108	0.722793	0.650697	-0.618403	-0.683479
antshrikeduskythroated	fam	family	ass	NA	2	sedentary	specialist	open	altrical	-0.794026	0.167437	0.695936	1.01856	0.482629	-0.029059	-0.556843	-0.544645
antshrikepearly	fam	family	soc	NA	2	sedentary	specialist	open	altrical	-0.549942	0.239078	0.90561	1.28754	0.83385	-0.162442	-0.534578	-0.441125
antshrikeplainwinged	fam	family	soc	NA	2	sedentary	specialist	open	altrical	-0.457026	0.243862	1.16552	0.874014	1.06225	0.48884	-0.594514	-0.506426
antshrikesaturnine	fam	family	soc	NA	2	sedentary	specialist	open	altrical	-0.222938	0.239684	1.24889	0.937263	1.38804	-0.434151	-0.488352	-0.453901
antshrikespotwinged	fam	family	soc	NA	2	sedentary	specialist	open	altrical	-0.696379	0.0732112	0.921792	0.969524	0.922442	-0.0284617	-0.551658	-0.37764
antshrikeupland	no_fam	no_fam	soc	NA	2	sedentary	specialist	open	altrical	0.22788	0.664862	1.231	-0.727461	-0.250183	-1.53067	-0.816818	-0.334411
anttanagerredcrowned	fam	family	ass	NA	14	sedentary	generalist	open	altrical	-0.570893	0.207459	0.948895	0.583182	0.760804	0.44968	0.242895	-0.245499
anttanagerredthroated	coop_fam	coop_families	ass	NA	13	sedentary	generalist	open	altrical	-1.35351	0.357654	0.20823	-0.293812	-0.468822	0.478199	0.230077	-0.100512
antvireospotcrowned	fam	family	soc	NA	2	sedentary	specialist	open	altrical	-2.07192	-0.54774	-0.914881	1.50006	-0.930678	0.0696882	-0.503557	-0.714465
antwrenashwinged	fam	family	soc	NA	2	sedentary	specialist	open	altrical	-0.965728	0.342384	0.560011	0.968693	0.0208358	0.527855	-0.496308	-1.18884
antwrenashy	fam	family	soc	NA	2	sedentary	specialist	open	altrical	0.609975	0.918747	1.37225	-0.765884	-0.0958313	-1.68397	-0.741603	-0.841654
antwrenblackbellied	fam	family	soc	NA	3	sedentary	specialist	open	altrical	-0.0711975	0.580948	-0.689599	-0.192269	0.578197	1.95083	-0.679455	-1.01244
antwrencheckerthroated	fam	family	ass	NA	0	sedentary	specialist	open	altrical	-1.84994	-0.57458	-0.559157	1.11803	-0.559965	-0.469391	-0.496244	-0.930507
antwrenchestnutshouldered	fam	family	soc	NA	2	sedentary	specialist	open	altrical	-0.508026	0.138463	1.47858	0.498784	1.22314	-0.429311	-0.393212	-1.11259
antwrencreamybellied	fam	family	soc	NA	2	sedentary	specialist	open	altrical	0.765771	0.711729	1.48643	0.054006	-0.0683807	-1.39942	-0.667743	-0.731816
antwrendotwinged	fam	family	soc	NA	8	sedentary	specialist	open	altrical	-0.777864	-0.10447	1.05092	0.738309	1.09519	-0.107148	-0.458441	-0.974769
antwrengrey	fam	family	ass	NA	2	sedentary	specialist	open	altrical	-0.732904	-0.0270152	0.884997	0.904239	0.921155	0.0485017	-0.501787	-1.03919
antwreniherings	fam	family	soc	NA	3	sedentary	specialist	open	altrical	-0.601133	0.0520879	1.36998	0.410833	1.13304	-0.537877	-0.37471	-1.06401
antwrenlargebilled	fam	family	soc	NA	4	sedentary	specialist	open	altrical	-0.441817	-0.606162	-0.31655	0.0990014	1.11928	0.59873	-1.03769	-0.883767
antwrenleaden	fam	family	soc	NA	2	sedentary	specialist	open	altrical	-0.496591	0.749754	1.07219	0.906242	0.614784	-0.822919	2.80552	-1.12538
antwrenlongwinged	fam	family	ass	NA	2	sedentary	specialist	open	altrical	-0.760629	0.0532331	0.781112	1.02356	0.759674	0.0472373	-0.505156	-0.996622
antwrenmoustached	fam	family	soc	NA	2	sedentary	specialist	open	altrical	-0.550801	0.30586	0.552604	1.54936	0.453026	-0.0762763	-0.546624	-1.08146
antwrennarrowbilled	fam	family	soc	NA	2	sedentary	specialist	open	altrical	0.959914	1.59715	-1.30467	-0.252571	-1.1249	0.269117	-1.30008	-0.926398
antwrenplainwinged	fam	family	soc	NA	6	sedentary	specialist	open	altrical	-1.58701	-0.0447435	0.742914	0.576717	-0.428668	-0.672509	-0.309156	-0.986193
antwrenpygmy	fam	family	soc	NA	2	sedentary	specialist	open	altrical	-0.68883	0.215764	0.982284	1.04729	0.75694	0.706776	-0.510088	-1.23758
antwrenroraiman	fam	family	soc	NA	2	sedentary	specialist	open	altrical	-1.49775	0.314431	0.632321	0.711975	-0.724511	-0.0118238	-0.435139	-0.698579
antwrenrufousrumped	fam	family	soc	NA	4	sedentary	specialist	open	altrical	-1.11662	-0.163163	0.201073	0.342121	-0.624092	-1.08162	-0.447769	-1.13658
antwrenrufouswinged	fam	family	soc	NA	2	sedentary	specialist	open	altrical	-0.499421	-0.155417	0.4249	0.183231	0.695954	0.267526	-0.806911	-0.899453
antwrenrustybacked	fam	family	soc	NA	3	sedentary	specialist	open	altrical	-0.394683	-0.291456	-0.140461	-0.0827424	0.996656	0.8095	-1.01828	-0.974278
antwrensalvadoris	fam	family	soc	NA	2	sedentary	specialist	open	altrical	-0.335526	-0.280456	1.26386	-0.681249	-1.16233	-2.10414	-0.790359	-1.11954
antwrensclaters	fam	family	soc	NA	2	sedentary	specialist	open	altrical	-0.45879	0.0446914	1.37102	0.630685	1.34785	-0.367327	-0.413019	-1.04068
antwrenserra	fam	family	soc	NA	3	sedentary	specialist	open	altrical	-0.39269	-0.376981	-0.98498	-0.469426	-0.475336	-0.574327	-1.1623	-0.86092
antwrenslaty	fam	family	soc	NA	3	sedentary	specialist	open	altrical	-0.866027	-0.00985789	0.238928	0.375255	-0.247888	-0.629924	-0.621562	-0.927378
antwrenspotbacked	fam	family	soc	NA	2	sedentary	specialist	open	altrical	-1.0277	0.115158	0.415177	1.12124	-0.0877972	-0.278515	-0.490097	-0.882438
antwrenspottailed	fam	family	soc	NA	2	sedentary	specialist	open	altrical	-1.02125	0.514604	0.628885	0.460419	-0.158799	0.0652536	-0.493031	-0.889994
antwrenstreakcapped	fam	family	soc	NA	2	sedentary	specialist	open	altrical	0.0279862	-0.220263	-0.202393	-0.0418392	-0.0282599	-0.156113	-1.17056	-1.18838
antwrentodds	fam	family	soc	NA	2	sedentary	specialist	open	altrical	-1.03519	0.230226	0.886758	0.43092	0.185244	-0.567243	-0.347692	-0.945029
antwrenunicoloured	fam	family	soc	NA	4	sedentary	specialist	open	altrical	0.00901053	-0.0100398	1.0892	-0.613361	-0.525504	-1.6292	-0.906189	-0.731712
antwrenwhiteeyed	fam	family	soc	NA	0	sedentary	specialist	open	altrical	-0.557494	-0.0412095	1.35201	0.550278	1.28225	-0.383423	-0.388008	-0.996551
antwrenwhiteflanked	fam	family	soc	NA	12	sedentary	specialist	open	altrical	-0.769084	0.0309976	0.7148	0.969642	0.777123	0.72901	-0.587701	-1.10127
antwrenwhitefringed	fam	family	soc	NA	6	sedentary	specialist	open	altrical	-0.784863	0.163023	0.219773	0.798516	0.558732	1.18016	-0.280957	-1.02475
antwrenyellowbreasted	fam	family	soc	NA	2	sedentary	specialist	open	altrical	0.345169	0.827705	1.27024	0.255113	-0.0981149	-1.13532	-0.64297	-0.743471
antwrenyellowrumped	fam	family	soc	NA	2	sedentary	specialist	open	altrical	0.700098	1.41394	1.39759	-1.12539	-0.322349	-2.43792	-0.757515	-0.740034
apalisbarthroated	fam	family	soc	9.25	21	sedentary	specialist	open	altrical	0.553836	0.861237	-0.582735	-0.668906	-0.576208	1.69397	-1.31596	-0.857509
apalisblackcollared	fam	family	soc	NA	0	sedentary	specialist	open	altrical	0.0638864	0.637699	-0.374364	0.220762	-0.576488	-0.54598	-0.8396	-0.948825
apalisblackfaced	fam	family	soc	NA	3	sedentary	specialist	open	altrical	1.27352	1.61799	0.0667102	1.11659	-0.0847026	-0.456998	-0.987009	-0.672072
apalisblackheaded	coop_fam	coop_families	soc	NA	7	sedentary	specialist	open	altrical	-0.0611472	0.627866	-1.13466	-0.783525	-0.143569	0.246227	-1.06325	-0.945257
apalisblackthroated	fam	family	soc	NA	8	sedentary	specialist	open	altrical	0.608077	1.13391	-0.0647592	0.626252	0.447639	0.469648	-0.936341	-0.913275
apalisbuffthroated	fam	family	ass	NA	4	sedentary	specialist	open	altrical	1.02027	0.700589	1.02595	0.352069	4.15468	-0.0772626	-0.765537	-0.875525
apalischapins	fam	family	soc	NA	2	sedentary	specialist	open	altrical	0.364442	0.992664	-0.645043	-0.344113	-0.859327	-0.172974	-0.931926	-0.873087
apalischestnutthroated	fam	family	soc	NA	3	sedentary	specialist	open	altrical	0.883759	1.24635	-0.558875	0.590967	-0.701042	-0.416156	-1.09554	-0.887869
apalischirinda	fam	family	soc	3.375	8	sedentary	specialist	open	altrical	-0.151208	0.176915	-0.0979823	-1.67338	0.0638204	-1.03361	-0.864913	-0.926634
apaliscollared	fam	family	soc	NA	0	sedentary	specialist	open	altrical	1.34053	1.78852	0.14947	1.26221	-0.347278	-0.50528	-0.947731	-0.720014
apalismasked	fam	family	soc	NA	5	sedentary	specialist	open	altrical	0.08622	0.793173	-0.0058829	0.559373	-0.0604419	-0.345333	-0.692072	-0.974934
apalisrudds	no_fam	no_fam	soc	7	7	sedentary	specialist	open	altrical	0.566182	0.582431	-1.03403	-1.19738	0.0150437	-0.119841	-1.33497	-0.843491
apalissharpes	fam	family	soc	NA	2	sedentary	specialist	open	altrical	-0.895141	0.148073	-0.247633	0.0726249	-0.0602318	-0.124315	-0.572557	-0.998379
apalisyellowbreasted	fam	family	soc	10	18	sedentary	specialist	open	altrical	0.164641	0.134665	-0.74588	0.02569	0.667314	0.91748	-1.11083	-1.08262
apapane	fam	family	ass	6.42	36	sedentary	generalist	open	altrical	-0.947254	0.000703704	-0.749517	0.0753087	-1.56694	-0.241415	-0.947801	-0.642019
apostlebird	coop_fam	coop_families	ass	25	31	sedentary	generalist	open	altrical	-0.0104961	0.285221	-0.984563	-1.40303	-0.388413	1.31396	1.38333	0.417207
aracariblacknecked	fam	family	soc	NA	5	sedentary	generalist	closed	altrical	-0.747633	0.0472291	0.517439	0.405339	0.538328	0.299736	-0.816649	1.03225
aracaricollared	coop_fam	coop_families	breed	NA	9	sedentary	generalist	closed	altrical	-1.125	0.125914	-0.257231	0.0321361	-0.123386	0.0281764	-0.910926	0.972383
aracarifierybilled	coop_fam	coop_families	breed	NA	2	sedentary	generalist	closed	altrical	-1.82534	-0.436712	0.234632	-0.180425	-0.630146	-1.54127	-0.394752	1.05596
aracarigreen	fam	family	soc	NA	9	sedentary	specialist	closed	altrical	-1.0054	0.468731	0.684593	0.658151	0.0238011	0.30605	-0.617211	0.700808
aracarilettered	fam	family	soc	NA	2	sedentary	specialist	closed	altrical	-0.561897	0.0764925	1.01427	0.727333	1.23032	0.421591	-0.695302	0.567012
avadavatred	no_fam	no_fam	soc	NA	52	sedentary	generalist	open	altrical	-1.84005	-0.712473	-0.387291	-1.31479	0.135751	0.481801	1.90118	-1.17912
avocetbillmountain	no_fam	no_fam	soc	NA	2	sedentary	generalist	open	altrical	1.02797	1.21288	-0.20771	0.965613	-0.81795	-0.870705	-0.371859	-1.15546
avocetpied	fam	family	ass	27.8333	512	migratory	specialist	open	precocial	0.483915	-0.696344	-0.0532415	-0.107649	-0.394688	1.53796	1.63535	0.844264
awlbillfierytailed	no_fam	no_fam	soc	NA	0	sedentary	generalist	open	altrical	-1.1302	0.0448843	0.396033	0.668355	-0.0591805	-0.415822	-0.395071	-1.45003
babaxchinese	fam	family	soc	NA	4	sedentary	generalist	open	altrical	-0.00897766	0.0554929	0.403552	-0.349007	-0.65059	1.05376	0.125446	0.31016
babaxgiant	coop_fam	coop_families	soc	NA	4	sedentary	generalist	open	altrical	0.187195	-2.08882	-1.56123	1.28964	-1.52778	-1.44925	-0.156859	0.633744
babblerangola	coop_fam	coop_families	ass	NA	3	sedentary	specialist	open	altrical	0.307944	0.0538086	0.158075	0.29464	1.05006	-0.218189	0.358331	0.286414
babblerarabian	coop_fam	coop_families	ass	13.5	46	sedentary	generalist	open	altrical	1.79232	-0.679127	-2.16547	0.460668	0.864201	-1.56503	1.3215	0.09795
babblerarrowmarked	coop_fam	coop_families	ass	4.16	26	sedentary	specialist	open	altrical	0.270063	0.259929	0.0474294	-0.0871128	1.62328	-0.0240553	0.963585	0.240848
babblerbarecheeked	coop_fam	coop_families	ass	NA	4	sedentary	generalist	open	altrical	1.31052	0.547231	-1.66753	0.62383	0.20955	-0.52725	-0.285142	0.366149
babblerblackcap	coop_fam	coop_families	breed	NA	2	sedentary	generalist	open	altrical	-0.814725	-0.974361	-1.13718	0.484117	1.03248	-0.120836	0.0280148	0.206832
babblerblacklored	coop_fam	coop_families	breed	NA	7	sedentary	generalist	open	altrical	0.831122	0.0910283	-0.887766	-0.0422967	0.944868	-0.894698	0.344393	0.318453
babblerbrown	fam	family	soc	NA	3	sedentary	generalist	open	altrical	-0.467415	-1.36746	-1.07937	0.744611	1.93582	-0.1525	0.323448	0.0283981
babblerchestnutcrowned	coop_fam	coop_families	ass	8.29	12	sedentary	specialist	open	altrical	1.1346	-0.270864	-1.47087	-1.70456	0.162768	-0.384018	0.0580266	-0.00328762
babblerchestnutfaced	no_fam	no_fam	soc	NA	0	sedentary	generalist	open	altrical	-3.4691	-0.867959	0.929009	-1.54226	-0.663179	-1.00975	1.20683	-0.506586
babblerchestnutwinged	no_fam	no_fam	ass	NA	4	sedentary	generalist	open	altrical	-0.838079	0.421746	-0.402465	1.55607	0.401388	-0.160179	-0.0773384	-0.677292
babblercommon	coop_fam	coop_families	ass	NA	27	sedentary	generalist	open	altrical	-0.569436	-1.04585	-1.47362	-0.858759	-0.0321149	0.605212	1.38863	-0.387421
babblerdusky	coop_fam	coop_families	breed	NA	2	sedentary	generalist	open	altrical	0.76565	0.507812	0.263888	-0.0288537	2.03934	-0.0296319	-1.19307	0.366431
babblergreycrowned	coop_fam	coop_families	ass	13.29	46	sedentary	specialist	open	altrical	-0.438387	-0.729774	-1.36472	-1.27581	0.116759	0.784493	0.302623	0.106993
babblergreyheaded	no_fam	no_fam	ass	NA	2	sedentary	specialist	open	altrical	-0.823706	0.404007	-0.289205	1.32129	0.417513	-0.36854	-0.319649	-0.203633
babblergreythroated	no_fam	no_fam	soc	NA	9	sedentary	generalist	open	altrical	-1.48704	-0.305199	0.774222	-0.791966	0.209524	0.0225084	0.0252927	-0.674786
babblerhalls	coop_fam	coop_families	ass	NA	14	sedentary	specialist	open	altrical	0.491085	-1.24297	-1.80479	-1.84283	0.300775	-0.759846	-0.0242732	-0.227529
babbleriraq	coop_fam	coop_families	ass	NA	7	sedentary	specialist	open	altrical	1.05573	-2.08333	-1.97446	1.33102	-0.0701977	-0.985801	1.28839	-0.512617
babblerjungle	coop_fam	coop_families	ass	16.5	46	sedentary	specialist	open	altrical	-1.31118	-1.25662	-1.45138	-1.61297	0.419771	0.415734	-1.24378	0.155535
babblerlargegrey	coop_fam	coop_families	breed	NA	16	sedentary	generalist	open	altrical	-1.17599	-0.943474	-1.44437	-1.53299	0.275976	0.164923	0.503798	0.148112
babblernewguinea	coop_fam	coop_families	ass	NA	2	sedentary	specialist	open	altrical	-0.694492	0.604577	-0.173737	1.882	-0.299918	-0.218809	-0.469692	0.396186
babblersnowythroated	no_fam	no_fam	soc	NA	2	sedentary	specialist	open	altrical	0.118374	1.06835	1.79415	-0.933064	-0.592059	-0.10318	-0.0650966	0.00125044
babblersooty	no_fam	no_fam	soc	NA	4	sedentary	specialist	open	altrical	-2.17207	-0.777243	0.945232	-2.40428	-0.0111344	-1.90673	-0.23838	-0.167874
babblerstriated	coop_fam	coop_families	ass	NA	4	sedentary	generalist	open	altrical	-1.75414	-1.35344	-0.916432	-2.00747	0.488323	-0.726806	1.39029	-0.138423
babblerwhitebreasted	no_fam	no_fam	soc	NA	2	sedentary	specialist	open	altrical	-1.94822	0.2486	-0.00976104	-0.297231	-0.654605	-1.2628	0.034227	-0.630884
babblerwhitebrowed	coop_fam	coop_families	ass	14.4219	15	sedentary	specialist	open	altrical	0.945941	-0.220859	-1.37128	-1.19635	0.100607	0.644554	0.31244	-0.253138
babblerwhitehooded	no_fam	no_fam	soc	NA	2	sedentary	specialist	open	altrical	-2.28522	-0.679963	1.02699	-1.54373	-0.221733	-0.534197	0.787671	-0.0238873
babblerwhiterumped	fam	family	soc	NA	6	sedentary	generalist	open	altrical	0.190529	0.539568	-0.841083	-0.350348	-0.227341	0.231854	-0.289933	0.263414
babbleryellowbilled	coop_fam	coop_families	ass	NA	16	sedentary	generalist	open	altrical	-0.764849	-0.0244858	-1.15051	-1.14188	0.111165	0.235379	-0.250263	0.131418
babbleryelloweyed	coop_fam	coop_families	breed	NA	7	sedentary	generalist	open	altrical	-1.51986	-0.680905	-0.468097	-1.35323	0.236711	0.510999	1.13819	-0.598234
bananaquit	no_fam	no_fam	soc	6.92	100	sedentary	generalist	open	altrical	-0.797169	0.381279	0.234323	0.632546	0.281941	1.87449	0.527856	-1.06907
barbetanchietas	coop_fam	coop_families	breed	NA	4	sedentary	generalist	closed	altrical	0.599099	-0.158736	0.371323	0.455366	2.29219	-0.847435	-0.793269	0.0778937
barbetblackbacked	coop_fam	coop_families	breed	NA	10	sedentary	generalist	closed	altrical	0.494916	0.211155	0.184166	0.439577	1.92631	-0.0252528	-0.884244	0.0636834
barbetblackcollared	coop_fam	coop_families	breed	6	38	sedentary	generalist	closed	altrical	0.297857	0.216199	-0.310964	-0.0829991	0.782972	0.76277	-1.13722	0.0811087
barbetcoppersmith	no_fam	no_fam	soc	NA	23	sedentary	generalist	closed	altrical	-1.63397	-0.758782	-0.62498	-0.981909	0.233579	0.816699	-0.3902	-0.115467
barbetcrested	fam	family	soc	6.5	30	sedentary	generalist	closed	altrical	0.240299	-0.30509	-0.274584	-0.423165	1.10988	-0.676918	-1.04512	0.277985
barbetcrimsonfronted	no_fam	no_fam	soc	NA	2	sedentary	generalist	closed	altrical	-1.86623	-0.104898	0.0759427	-1.33401	-0.0148476	-0.679231	0.369518	-0.148453
barbetdarnauds	coop_fam	coop_families	breed	NA	19	sedentary	generalist	closed	altrical	0.851421	0.735937	-1.833	-0.0101118	0.295284	0.569171	-1.45288	-0.318086
barbetdoubletoothed	coop_fam	coop_families	breed	NA	8	sedentary	generalist	closed	altrical	0.0181138	0.0881401	-0.213181	0.194826	1.80859	0.0158671	-1.01452	0.380741
barbetfiretufted	fam	family	soc	NA	4	sedentary	generalist	closed	altrical	-0.765205	0.415278	-0.414215	1.25163	0.103242	-0.480641	-0.861579	0.759391
barbetgreat	no_fam	no_fam	soc	NA	9	sedentary	generalist	closed	altrical	-1.14123	-0.475284	0.217753	-1.00897	-0.221773	0.56101	-0.257924	0.970613
barbetgreen	coop_fam	coop_families	breed	NA	7	sedentary	generalist	closed	altrical	0.125449	1.14974	-0.973827	-0.471501	-0.660094	0.686648	-1.14631	0.162835
barbetgreythroated	coop_fam	coop_families	breed	NA	9	sedentary	generalist	closed	altrical	1.0969	0.848377	1.01346	0.418307	4.2417	-0.192065	0.124333	0.262241
barbetpied	no_fam	no_fam	soc	10	3	sedentary	generalist	closed	altrical	1.0464	0.229946	-1.12108	-0.742303	0.366473	0.385434	-0.65707	-0.234615
barbetredandyellow	coop_fam	coop_families	breed	NA	13	sedentary	generalist	closed	altrical	0.744864	1.15308	-1.56015	0.119706	0.111171	0.352759	1.76826	0.00273332
barbetspotcrowned	fam	family	soc	NA	2	sedentary	generalist	closed	altrical	-1.81731	-0.542439	-0.845194	1.47087	-0.668267	-0.603287	-0.574683	0.125084
barbetspotflanked	coop_fam	coop_families	breed	NA	2	sedentary	generalist	closed	altrical	0.602997	0.759754	-0.880366	0.283964	0.251973	-0.0480486	-0.552265	-0.425541
barbettoucan	coop_fam	coop_families	breed	NA	7	sedentary	specialist	closed	altrical	-0.377425	0.845019	0.522706	0.727984	-0.80753	-0.518307	-0.744605	0.586077
barbetusambiro	coop_fam	coop_families	breed	NA	0	sedentary	generalist	closed	altrical	1.04889	1.05417	-1.15621	0.152139	-0.221541	-0.540653	-1.24624	0.0233936
barbetvieillots	coop_fam	coop_families	breed	NA	3	sedentary	generalist	closed	altrical	-0.565938	-2.23073	-1.66929	1.11985	1.69991	-0.0225421	-1.43226	-0.303522
barbetwhiteeared	coop_fam	coop_families	breed	NA	2	sedentary	generalist	closed	altrical	-0.00398291	0.511113	-0.79502	-0.913499	0.0565034	0.379094	-1.21012	0.17635
barbetwhiteheaded	coop_fam	coop_families	breed	NA	9	sedentary	generalist	closed	altrical	0.214344	-0.637975	-0.787794	0.443785	1.92759	-0.213985	-1.25127	0.174392
barbetwhytes	coop_fam	coop_families	breed	NA	4	sedentary	generalist	closed	altrical	0.0681079	0.215149	-0.273828	-0.39929	0.107009	-0.409601	-0.913656	0.170021
barbetyellowbilled	fam	family	soc	NA	4	sedentary	generalist	closed	altrical	0.681082	0.522812	0.583219	0.233577	3.57773	0.00506108	-0.944451	0.435341
barbetzambian	coop_fam	coop_families	breed	NA	4	sedentary	generalist	closed	altrical	0.4373	-0.0885329	0.0921908	-0.502479	0.249844	-0.970496	-0.906956	0.259044
barbthroatbandtailed	no_fam	no_fam	soc	NA	11	sedentary	generalist	open	altrical	-1.67021	-0.0761094	-0.402367	0.853091	-0.61202	0.159011	0.432085	-1.3117
barbthroatpaletailed	no_fam	no_fam	soc	NA	5	sedentary	generalist	open	altrical	-0.823732	0.399869	0.894325	1.05854	0.478949	0.625209	0.750312	-1.52348
barbthroatsooty	no_fam	no_fam	soc	NA	2	sedentary	generalist	open	altrical	-1.37899	0.391199	1.38065	0.807785	-0.388432	-0.170981	1.2666	-1.50394
bareeyeblackspotted	coop_fam	coop_families	ass	NA	8	sedentary	specialist	closed	altrical	-0.561251	0.25526	1.08992	0.842685	0.997208	0.467925	-0.611117	0.0110209
bareeyereddishwinged	fam	family	soc	NA	2	sedentary	specialist	open	altrical	-0.505534	0.367849	0.701498	1.30033	0.615899	-0.130924	-0.655865	0.173456
bateleur	coop_fam	coop_families	breed	27	77	sedentary	specialist	open	altrical	-0.0034404	-0.386493	-0.993061	0.393747	1.27131	0.812719	-0.858242	2.29063
batisangola	no_fam	no_fam	soc	NA	2	sedentary	specialist	open	altrical	0.829391	0.966461	0.132231	0.428078	2.46285	0.272487	-0.85926	-0.791057
batisblackheaded	fam	family	soc	NA	3	sedentary	specialist	open	altrical	0.255086	-0.43275	-0.309018	0.310573	2.47677	-0.0874844	-0.03913	-0.931644
batisboultons	no_fam	no_fam	soc	NA	3	sedentary	specialist	open	altrical	0.179376	0.0594762	1.11722	-0.275923	0.61067	-0.821821	-0.472232	-0.709122
batiscape	coop_fam	coop_families	ass	10.08	11	sedentary	specialist	open	altrical	0.691827	0.965865	-0.394872	-0.78076	-0.850963	1.43978	-1.32068	-0.758947
batischinspot	coop_fam	coop_families	ass	NA	21	sedentary	specialist	open	altrical	0.461506	0.194036	-0.448818	0.0146573	0.758587	0.82838	-1.12986	-0.937733
batisfernandopo	fam	family	soc	NA	2	sedentary	specialist	open	altrical	-0.647664	0.114781	-0.464565	0.476844	-0.362029	-2.04685	-0.45149	-0.838396
batisgabon	fam	family	ass	NA	3	sedentary	specialist	open	altrical	-0.204211	0.876854	0.422231	0.257599	-0.309977	-0.80408	-0.43534	-0.797725
batispale	coop_fam	coop_families	soc	NA	4	sedentary	specialist	open	altrical	-0.404197	0.222967	-0.789399	-0.850312	0.209377	-0.241479	-0.107858	-0.895475
batispririt	fam	family	soc	5.92	5	sedentary	specialist	open	altrical	1.39839	0.299209	-1.52078	-0.796197	0.299624	0.152055	-0.285135	-0.968938
batispygmy	fam	family	soc	NA	3	sedentary	specialist	open	altrical	0.940411	0.908134	-2.1799	-0.166874	0.167297	0.377612	-0.293019	-1.25911
batisruwenzori	no_fam	no_fam	soc	NA	2	sedentary	specialist	open	altrical	1.15206	1.71138	-0.0917064	1.27851	-0.584069	-0.531418	-0.380968	-0.66582
batissenegal	fam	family	ass	NA	2	sedentary	specialist	open	altrical	-0.918865	-1.92696	-1.7745	1.22374	0.89917	-0.17652	0.757453	-1.20647
batisshorttailed	fam	family	soc	NA	2	sedentary	specialist	open	altrical	0.161602	0.77424	-1.22426	-0.680366	-0.333437	-0.784927	-1.00892	-0.657704
batiswestafrican	fam	family	soc	NA	2	sedentary	specialist	open	altrical	0.062984	0.459758	0.437553	0.225092	1.37794	-0.804445	-0.594314	-0.889528
batiszululand	coop_fam	coop_families	soc	NA	2	sedentary	specialist	open	altrical	0.143742	0.447633	-0.837711	-1.15077	0.147188	0.0659678	-1.20125	-0.740787
bazaafrican	no_fam	no_fam	ass	NA	28	sedentary	specialist	open	altrical	0.161763	0.211938	0.154305	0.0689739	2.46697	0.105969	0.588831	0.998932
bazapacific	fam	family	ass	NA	19	sedentary	generalist	open	altrical	-0.845653	0.1859	-0.408631	-0.0082887	-0.307657	0.799174	-1.22533	1.31649
beardlesstyrannuletnorthern	no_fam	no_fam	soc	5.8	7	sedentary	generalist	open	altrical	-0.685863	0.363692	-0.000129556	-0.937013	-0.449128	1.04896	0.530279	-1.24269
becardbarred	fam	family	soc	NA	2	sedentary	generalist	open	altrical	0.272164	0.806482	0.438441	0.760587	-0.409814	-0.167045	-0.842098	-0.603004
becardchestnutcrowned	no_fam	no_fam	soc	NA	4	sedentary	specialist	open	altrical	-0.517673	0.0550801	0.495405	0.526374	0.660446	0.497891	-0.366264	-0.628625
becardpinkthroated	fam	family	soc	NA	2	sedentary	generalist	open	altrical	-0.684026	0.155455	0.95139	0.930857	0.893927	0.639063	-0.626969	-0.155025
beeeaterblackheaded	coop_fam	coop_families	breed	NA	4	sedentary	specialist	closed	altrical	0.991879	0.799537	1.17681	0.140057	4.50817	-0.408182	0.17197	0.232146
beeeaterblueheaded	coop_fam	coop_families	breed	NA	4	sedentary	specialist	closed	altrical	1.35584	0.955358	1.43432	0.309214	4.72573	-0.299579	-0.837464	-0.243908
beeeaterbluetailed	coop_fam	coop_families	breed	NA	15	sedentary	specialist	closed	altrical	-1.66308	-0.767847	-0.133684	-0.994745	0.209139	0.0794777	0.45242	-0.209282
beeeaterchestnutheaded	coop_fam	coop_families	breed	NA	8	sedentary	specialist	closed	altrical	-1.92199	-0.672127	-0.0237363	-1.02963	0.27497	0.0626113	0.122971	-0.340876
beeeatercinnamonchested	coop_fam	coop_families	breed	NA	2	sedentary	specialist	closed	altrical	0.832087	1.26421	-0.372374	0.375085	0.117812	-0.384195	0.0370678	-0.265218
beeeatereuropean	coop_fam	coop_families	breed	5.91667	532	migratory	specialist	closed	altrical	0.985801	-0.795586	-0.166158	-0.202868	-0.624493	1.42214	1.22064	-0.189295
beeeaterlittle	coop_fam	coop_families	breed	7	22	sedentary	specialist	closed	altrical	-0.0520158	-0.618521	-0.665137	0.291034	1.85734	0.257276	-0.0494339	-0.761258
beeeaterlittlegreen	coop_fam	coop_families	breed	NA	44	sedentary	specialist	closed	altrical	-1.03901	-1.7442	-1.57457	0.228557	0.582799	1.41001	-1.40907	-0.722639
beeeatermadagascar	coop_fam	coop_families	breed	NA	92	sedentary	specialist	closed	altrical	0.207899	0.380811	-0.853868	0.113623	0.583915	0.837888	-1.18172	-0.128607
beeeaterrainbow	coop_fam	coop_families	ass	NA	48	migratory	specialist	closed	altrical	0.146274	-0.69896	-1.57408	-1.07199	0.00173779	1.66286	-1.93417	-0.382106
beeeaterredthroated	coop_fam	coop_families	breed	NA	18	sedentary	specialist	closed	altrical	-0.696595	-1.62888	-1.15712	0.624535	1.66227	-0.880929	0.886714	-0.62516
beeeaterswallowtailed	coop_fam	coop_families	breed	NA	14	migratory	specialist	closed	altrical	-0.0358858	-0.395131	-0.548371	0.03607	1.3106	0.116561	0.544308	-0.540618
beeeaterwhitefronted	coop_fam	coop_families	ass	7	42	sedentary	specialist	closed	altrical	0.357982	0.166655	-0.247223	-0.0544557	1.19555	0.771592	-1.12219	-0.145827
beeeaterwhitethroated	coop_fam	coop_families	breed	NA	23	migratory	specialist	closed	altrical	-0.142948	-3.71666	-3.13893	2.2527	1.16354	-0.846776	-1.11997	-0.627297
berryeaterhooded	no_fam	no_fam	soc	NA	2	sedentary	specialist	open	altrical	0.185138	0.148567	0.529453	-0.0998394	-0.578979	-0.48342	-1.16072	0.397194
berrypeckerobscure	fam	family	soc	NA	3	sedentary	generalist	open	altrical	-1.2677	0.465146	0.791358	1.04694	-1.04833	-1.31866	0.35468	-0.661602
bishopyellow	fam	family	soc	9	10	sedentary	generalist	open	altrical	-0.0267649	0.715271	0.0524554	-0.259648	0.326775	0.441835	2.20957	-0.420795
bitternamerican	no_fam	no_fam	ass	8.33	91	migratory	specialist	open	altrical	1.05034	-0.871068	1.97525	-0.00779906	-0.795672	1.32446	1.1276	1.08813
bitternaustralasian	no_fam	no_fam	soc	NA	18	sedentary	generalist	open	altrical	0.966201	0.951626	0.659219	-1.16144	-0.345186	-0.0423413	1.66233	1.86088
bitternblack	no_fam	no_fam	soc	NA	16	sedentary	generalist	open	altrical	-1.40809	-0.0718327	-0.493148	-0.634169	-0.337688	2.16761	-0.152647	1.16898
bitterncinnamon	no_fam	no_fam	soc	NA	32	sedentary	generalist	open	altrical	-1.32472	-0.314554	0.0518564	-0.627335	-0.105464	0.780136	1.75169	0.498102
bitterndwarf	no_fam	no_fam	soc	NA	14	sedentary	generalist	open	altrical	0.0662635	-0.186868	-0.178478	0.173739	2.31722	0.0358172	1.33416	0.548644
bitterngreat	no_fam	no_fam	soc	11.3333	394	migratory	generalist	open	altrical	0.906723	-1.88293	1.29183	0.0404234	-0.298078	0.6004	0.653424	1.74398
bitternleast	no_fam	no_fam	soc	NA	76	sedentary	specialist	open	altrical	-0.305273	0.474133	0.860392	-0.299555	-0.774602	2.52256	1.79014	0.16802
bitternlittle	no_fam	no_fam	soc	6.91667	248	sedentary	specialist	open	altrical	0.209548	-0.690739	0.046643	-0.119134	0.555712	1.88518	0.751522	0.260469
bitternpinnated	no_fam	no_fam	soc	NA	14	sedentary	generalist	open	altrical	-0.273891	0.374867	0.0779462	-0.475235	0.387881	0.33955	1.73387	1.66835
bitternschrencks	no_fam	no_fam	soc	NA	13	migratory	generalist	open	altrical	0.157886	-0.881656	1.38836	-0.431006	-0.860706	1.32836	1.16173	0.480757
bitternstripebacked	no_fam	no_fam	soc	NA	5	sedentary	generalist	open	altrical	-0.0293284	0.203766	0.184197	-0.798008	0.619299	0.272263	1.91345	0.170324
bitternyellow	no_fam	no_fam	soc	NA	44	sedentary	specialist	open	altrical	-1.13506	-0.870465	0.309993	-0.752355	0.057032	-0.0522315	2.50422	-0.129451
blackbirdaustral	coop_fam	coop_families	breed	NA	7	sedentary	generalist	open	altrical	1.16237	0.484026	1.37699	0.192411	-0.833106	0.0462648	0.706274	0.28176
blackbirdbolivian	coop_fam	coop_families	breed	NA	2	sedentary	generalist	closed	altrical	1.585	1.02054	-0.676844	0.0260716	-0.932611	-0.42898	-0.20233	0.27129
blackbirdbrewers	no_fam	no_fam	soc	12.5	88	sedentary	generalist	open	altrical	1.02733	-0.861315	1.36367	-0.629638	-0.807692	1.31314	-0.131886	-0.0477724
blackbirdeurasian	no_fam	no_fam	ass	21.8333	1386	sedentary	generalist	open	altrical	0.809184	-0.376131	0.919189	0.15643	-1.05165	3.07269	-0.850859	0.287761
blackbirdgreywinged	no_fam	no_fam	soc	NA	5	sedentary	generalist	open	altrical	-0.406123	0.067467	0.677617	-1.08555	-0.212269	0.263172	-0.952031	0.559003
blackbirdjamaican	no_fam	no_fam	ass	NA	3	sedentary	generalist	open	altrical	-1.19142	0.726026	1.35289	-1.96298	-0.6506	-2.37689	-0.566543	0.191913
blackbirdmelodious	fam	family	soc	NA	7	sedentary	generalist	open	altrical	-1.26105	0.415573	0.121096	-0.456654	-0.458222	0.365484	0.576062	0.439763
blackbirdpaleeyed	fam	family	soc	NA	0	sedentary	generalist	open	altrical	-0.460433	1.17327	0.593566	0.257625	-1.12541	-1.22767	2.40207	-0.0427648
blackbirdredbreasted	no_fam	no_fam	soc	NA	9	sedentary	generalist	open	altrical	-1.14134	0.505107	0.408165	0.86499	0.133376	0.373811	1.88024	-0.191931
blackbirdredwinged	no_fam	no_fam	ass	15.8	1055	sedentary	generalist	open	altrical	0.631324	-0.812483	1.45624	-0.250484	-0.710451	1.59208	1.16401	-0.124815
blackbirdscrub	no_fam	no_fam	soc	NA	2	sedentary	generalist	open	altrical	0.549038	0.410283	-1.4498	0.931177	-0.585319	0.169459	-0.427819	0.166204
blackbirdtawnyshouldered	no_fam	no_fam	soc	NA	2	sedentary	generalist	open	altrical	-0.200309	0.700787	-0.839046	-0.331513	-0.446463	0.00350258	-0.367595	-0.0822602
blackbirdtricoloured	no_fam	no_fam	ass	13.25	41	sedentary	generalist	open	altrical	0.727611	0.527675	0.429341	-2.13463	-0.528361	-0.772847	1.51107	0.11639
blackbirdyellowheaded	no_fam	no_fam	soc	11.67	163	migratory	generalist	open	altrical	1.16238	-0.596272	1.12532	-0.532535	-0.898881	1.17525	1.4737	-0.21262
blackbirdyellowhooded	no_fam	no_fam	ass	NA	2	sedentary	generalist	open	altrical	-0.873492	1.06249	-0.149642	0.989092	-0.491583	1.51562	1.36178	-0.274781
blackcap	no_fam	no_fam	ass	13.8333	684	sedentary	generalist	open	altrical	1.04783	-1.52878	1.64784	-0.208639	-0.278614	0.872971	-0.717651	-0.741932
blackchatwhiteheaded	coop_fam	coop_families	ass	NA	0	sedentary	specialist	open	altrical	0.252838	-0.364985	-0.152421	-0.19218	1.29379	-0.649051	-0.952766	-0.151334
blackcockatoobaudinÂ’s	fam	family	ass	47	20	migratory	specialist	closed	altrical	1.68611	0.914617	1.19871	-1.3489	-0.626456	-2.49879	-1.05621	1.81048
blackcockatoocarnabyÂ’s	fam	family	ass	34.4301	15	sedentary	specialist	closed	altrical	1.92799	0.276884	-1.12645	-1.47908	-0.0915282	-2.21487	-1.67309	1.71672
blackcockatooglossy	fam	family	ass	37.72	61	sedentary	specialist	closed	altrical	0.771355	0.443654	-0.303735	-1.61631	-0.239833	0.0327046	-1.63624	1.47953
blackcockatooredtailed	fam	family	ass	45.4	37	migratory	specialist	closed	altrical	-0.301351	-0.760795	-1.51717	-1.39198	0.130402	0.815948	-1.82202	1.61605
blackcockatooyellowtailed	fam	family	ass	41	71	sedentary	specialist	closed	altrical	0.988155	0.939815	0.426517	-1.29546	-0.473366	0.789425	-1.5247	1.71319
blackhawkcommon	no_fam	no_fam	ass	13.5	37	sedentary	specialist	open	altrical	-0.861035	0.293369	-0.259586	-0.906055	-0.431373	0.931843	0.98835	1.75272
bleedingheartluzon	no_fam	no_fam	soc	NA	19	sedentary	generalist	open	altrical	-3.10615	-0.917733	-0.0402064	-1.14829	-0.540513	-0.595506	-0.342173	0.841279
bleedingheartmindanao	no_fam	no_fam	soc	NA	0	sedentary	generalist	open	altrical	-0.619865	0.378356	-0.702844	0.735317	-0.53202	-0.947382	-0.943493	0.973146
bluebillredheaded	fam	family	soc	NA	6	sedentary	generalist	open	altrical	1.25207	1.24424	0.990746	0.360125	3.01956	-0.543415	0.385837	-0.275753
bluebillwestern	no_fam	no_fam	ass	NA	16	sedentary	generalist	open	altrical	0.139911	0.539822	0.62202	0.161468	2.92253	-0.133705	0.301132	-0.360657
bluebirdeastern	fam	family	ass	10.5	320	sedentary	generalist	closed	altrical	0.395568	-0.54005	1.56769	-0.838041	-0.449524	0.973079	0.786316	-0.460909
bluebirdmountain	no_fam	no_fam	ass	9	207	migratory	generalist	closed	altrical	1.39196	-1.13941	0.952223	-0.143137	-0.851647	1.20822	-0.545173	-0.491463
bluebirdwestern	coop_fam	coop_families	ass	8.67	93	sedentary	generalist	closed	altrical	0.988437	-0.389684	0.201599	-1.64506	-0.315044	0.0646926	-1.44305	-0.364062
blueflycatcherafrican	coop_fam	coop_families	ass	NA	2	sedentary	specialist	open	altrical	0.169019	-0.169436	0.0312343	0.297751	2.89708	0.0432706	-0.882391	-0.898985
bluepigeonmadagascar	no_fam	no_fam	soc	NA	2	migratory	specialist	open	altrical	-0.716852	-0.0556251	-0.277025	-0.189879	-0.349823	-0.990936	-0.96464	0.954472
bluethroat	no_fam	no_fam	ass	11.4167	225	migratory	generalist	open	altrical	1.13656	-2.61546	0.735474	0.951272	-0.637128	1.41946	-1.28935	-0.832229
bobolink	no_fam	nk-coop	ass	9	141	migratory	generalist	open	altrical	0.998222	-0.949655	1.93843	-0.506789	-0.626383	0.594023	1.22856	-0.521553
bobwhitenorthern	fam	family	ass	6.4	952	sedentary	generalist	open	precocial	0.323575	-0.26581	0.497049	-1.13072	-0.425524	1.03525	-0.378325	0.870533
bonnetblue	fam	family	soc	15.3	7	sedentary	generalist	closed	altrical	1.23675	0.485789	-1.35158	-1.34873	-0.339596	1.22729	-0.729566	0.335847
boobooksouthern	fam	family	ass	13	106	sedentary	generalist	closed	altrical	0.216532	-0.404921	-1.23501	-1.01954	-0.0349252	1.61977	-0.933167	0.636721
brilliantblackthroated	no_fam	no_fam	soc	NA	4	sedentary	generalist	open	altrical	-0.291853	0.606826	1.03319	1.27253	0.473403	-0.363418	0.0321819	-0.944376
brilliantfawnbreasted	no_fam	no_fam	soc	NA	2	sedentary	generalist	open	altrical	0.209574	0.560825	0.412698	0.755585	-0.244616	-0.847876	-0.738598	-1.02882
brilliantgreencrowned	no_fam	no_fam	soc	NA	12	sedentary	generalist	open	altrical	-1.84023	-0.472451	-0.444772	0.503524	-0.904034	-0.381939	-0.430295	-1.16784
brilliantpinkthroated	no_fam	no_fam	soc	NA	3	sedentary	generalist	open	altrical	-0.913086	0.516117	1.04976	0.504292	-0.597492	-1.16498	-0.289494	-1.072
brilliantvelvetbrowed	no_fam	no_fam	soc	NA	3	sedentary	generalist	open	altrical	-1.58287	0.405621	0.86226	0.335579	-0.78149	-0.414036	0.233594	-1.06556
brilliantvioletfronted	no_fam	no_fam	soc	NA	3	sedentary	generalist	open	altrical	0.45547	0.965113	0.208735	0.705347	-0.591541	0.5152	-1.01624	-1.08099
bristlebillcommon	fam	family	soc	NA	2	sedentary	specialist	open	altrical	0.811685	0.58727	0.911573	0.341331	4.00858	-0.0530755	-0.845473	0.149234
bristlebillgreyheaded	fam	family	soc	NA	3	sedentary	generalist	open	altrical	-1.01558	-0.28943	-0.789649	0.143251	0.220339	0.0391387	-0.808209	-0.101251
bristlebilllesser	fam	family	soc	NA	2	sedentary	generalist	open	altrical	1.19106	0.902048	1.21552	0.332319	4.4503	-0.189025	-0.833437	0.103078
bristlebirdeastern	no_fam	no_fam	soc	NA	27	sedentary	generalist	open	altrical	-0.0810553	1.50944	2.16069	-2.25343	-1.54945	-2.7211	1.79024	0.257021
bristlebirdrufous	no_fam	no_fam	soc	NA	20	sedentary	generalist	open	altrical	1.95729	1.55921	1.71191	-0.69854	-0.62697	-1.46292	1.00574	0.388302
broadbillsilverbreasted	coop_fam	coop_families	breed	NA	3	sedentary	specialist	open	altrical	-1.04175	-0.142964	0.815146	-1.05903	0.120803	-0.157268	-0.671227	-0.0792171
brolga	fam	family	ass	30	24	sedentary	specialist	open	precocial	-0.505158	-0.341817	-1.20687	-1.29783	0.045797	0.627449	1.24751	2.76324
bronzecuckoogoulds	no_fam	no_fam	breed	NA	2	sedentary	specialist	open	altrical	-0.868779	0.44697	-0.327947	0.64008	-0.265484	1.0482	-0.440129	-0.520386
bronzecuckoohorsfields	no_fam	no_fam	breed	NA	25	sedentary	specialist	open	altrical	0.19057	-0.524237	-1.44885	-1.06676	-0.0217774	1.61276	-0.705558	-0.604925
bronzecuckoolittle	no_fam	no_fam	breed	NA	8	sedentary	specialist	open	altrical	-0.92094	-0.249883	-0.834341	-0.395983	0.108342	0.698163	-0.629422	-0.595155
bronzecuckooshining	no_fam	no_fam	breed	NA	34	sedentary	specialist	open	altrical	0.495569	0.444323	0.0535156	-1.109	-0.381772	1.05457	-0.467014	-0.457463
bronzewingbrush	fam	family	ass	NA	14	sedentary	specialist	open	altrical	1.32071	0.701309	0.7676	-1.14657	-0.235848	-0.628379	-0.691978	0.974489
bronzewingcommon	no_fam	no_fam	soc	5.14	33	sedentary	specialist	open	altrical	0.324612	-0.187531	-1.25738	-1.18291	-0.110688	1.51702	-0.834517	1.07906
bronzewingflock	no_fam	no_fam	soc	NA	12	migratory	specialist	open	altrical	-0.399633	-1.91412	-1.91063	-1.40227	0.848891	-0.935875	0.956425	0.811693
browndoveamethyst	no_fam	no_fam	soc	NA	13	sedentary	generalist	open	altrical	-2.03523	-0.579385	-0.448157	-0.259681	-0.332961	-0.891674	-0.616989	0.660469
browndovewhiteeared	no_fam	no_fam	soc	NA	11	sedentary	generalist	open	altrical	-2.04266	-0.479714	-0.455462	-0.209409	-0.345114	-0.903543	0.19795	0.516118
brushfinchchestnutcapped	no_fam	no_fam	soc	NA	0	sedentary	generalist	open	altrical	-0.431794	0.943692	0.182513	0.616003	-1.02801	1.22829	-0.340741	-0.0953565
brushfinchfulvousheaded	no_fam	no_fam	soc	NA	2	sedentary	generalist	open	altrical	1.23574	1.26324	0.560793	-0.700329	-0.76635	0.150018	0.0306941	-0.290504
brushfinchmoustached	fam	family	soc	NA	2	sedentary	generalist	open	altrical	0.814716	1.49154	0.0487665	0.980388	-1.08878	-0.671479	-0.376631	-0.119746
brushfinchpalenaped	fam	family	soc	NA	2	sedentary	generalist	open	altrical	0.579056	0.986088	-0.168127	1.10669	-0.882111	-0.42862	-0.783266	-0.161446
brushfinchrufousnaped	fam	family	soc	NA	3	sedentary	generalist	open	altrical	1.09871	1.38621	1.01519	-0.595792	-0.346676	-1.17189	-0.0646948	-0.315347
brushfinchslaty	no_fam	no_fam	soc	NA	3	sedentary	generalist	open	altrical	0.577122	0.959013	-0.1713	1.11871	-0.787633	-0.248979	-1.27728	-0.0874928
brushfinchtepui	fam	family	soc	NA	2	sedentary	generalist	open	altrical	-1.77543	0.362046	0.775682	0.275065	-0.76995	-0.433746	0.302718	-0.105547
brushfinchwhitenaped	no_fam	no_fam	soc	NA	3	sedentary	generalist	open	altrical	-1.04182	0.530457	0.130681	0.36437	-1.11085	0.397592	-0.133573	-0.13306
brushfinchyellowstriped	fam	family	soc	NA	2	sedentary	specialist	open	altrical	1.29605	0.637761	1.06634	-1.88401	-0.106596	-1.69827	-0.991675	-0.140408
brushrunnerlarklike	coop_fam	coop_families	breed	NA	3	sedentary	specialist	open	altrical	0.778682	-0.21461	-0.357705	-1.3785	1.3115	-0.601624	0.156601	-0.328243
brushturkeyaustralian	no_fam	no_fam	ass	12.5	102	sedentary	generalist	closed	precocial	-0.558646	-0.0168823	-0.341786	-1.91709	-0.0837798	-0.633058	-1.0203	2.45836
buffaloweaverredbilled	no_fam	nk-coop	breed	NA	10	sedentary	generalist	open	altrical	0.763077	0.650446	-1.38287	-0.292982	0.38936	0.432749	0.545274	0.0997642
bufflehead	no_fam	no_fam	ass	18.7	129	migratory	generalist	closed	precocial	1.37369	-2.17936	1.90613	0.636819	-0.58524	0.352515	-0.551662	1.03724
bulbulasianblack	no_fam	no_fam	soc	NA	2	sedentary	generalist	open	altrical	-0.872697	-0.14122	0.0486138	-0.47597	-0.684802	2.02902	-0.497485	0.0471167
bulbulbrowneared	fam	family	soc	NA	0	sedentary	specialist	open	altrical	-0.393466	-0.950714	2.08943	-1.09218	-0.847698	0.0124256	-0.754822	0.259658
bulbulcape	no_fam	no_fam	ass	8	22	sedentary	generalist	open	altrical	1.70058	0.718835	-1.22879	-1.04387	-0.383336	-1.10434	0.0367781	-0.106852
bulbulcommon	coop_fam	coop_families	ass	12	97	sedentary	specialist	open	altrical	0.136985	-0.715837	-0.782545	0.492928	1.96962	0.958993	-1.34136	-0.202102
bulbulgreycheeked	no_fam	no_fam	ass	NA	2	sedentary	generalist	open	altrical	-0.925446	0.313174	-0.536909	1.23881	0.400747	-0.264812	-0.807603	0.053892
bulbullightvented	no_fam	no_fam	soc	NA	50	sedentary	generalist	open	altrical	-0.293505	-0.70751	-0.0188312	-0.872237	-0.209803	-0.235681	0.786821	-0.259161
bulbulolivaceous	fam	family	soc	NA	3	sedentary	generalist	open	altrical	-0.39982	0.334651	-0.803373	0.242955	-1.33359	-1.98805	-0.743514	0.364329
bulbulolivewinged	fam	family	soc	NA	6	sedentary	generalist	open	altrical	-0.990288	0.241813	-0.503625	1.28754	0.414007	-0.145377	-0.794827	-0.0415399
bulbulphilippine	fam	family	soc	NA	2	sedentary	generalist	open	altrical	-1.95503	-0.569892	-0.443256	-0.141101	-0.326832	-0.852194	-0.559084	-0.0866893
bulbulpuffthroated	coop_fam	coop_families	breed	NA	5	sedentary	generalist	open	altrical	-0.988559	-0.430935	0.301577	-1.08985	0.170833	-0.15739	-0.801408	0.0688675
bulbulredeyed	fam	family	soc	NA	2	sedentary	generalist	open	altrical	-0.78633	0.357006	-0.516647	1.47883	0.477426	-0.185339	-0.822154	-0.1421
bulbulredvented	fam	family	soc	NA	120	sedentary	generalist	open	altrical	-1.50745	-1.23513	-1.0212	-1.51804	0.364025	0.535336	-1.09317	-0.0886531
bulbulredwhiskered	fam	family	soc	11.1	77	sedentary	generalist	open	altrical	-1.56077	-0.815619	-0.490365	-1.08426	0.182056	0.80054	-0.897714	-0.3269
bulbulsootyheaded	no_fam	no_fam	soc	NA	8	sedentary	generalist	open	altrical	-1.1419	-0.442954	0.150601	-0.935929	0.0648144	-0.030888	0.655982	-0.0470377
bulbulstrawheaded	coop_fam	coop_families	breed	NA	5	sedentary	generalist	open	altrical	-0.767375	0.443601	-0.226434	1.49057	0.728681	-0.351753	-0.843109	0.577099
bulbulwhitebearded	fam	family	soc	NA	2	sedentary	generalist	open	altrical	1.06891	0.902723	1.30143	0.250551	4.19646	-0.265493	-0.751876	-0.221353
bulbulwhiteheaded	no_fam	no_fam	soc	NA	0	sedentary	specialist	open	altrical	-0.639541	0.111892	1.04477	-1.55785	0.602246	-1.47745	0.496374	0.0294618
bulbulyellowbellied	no_fam	no_fam	ass	NA	2	sedentary	generalist	open	altrical	-0.747487	0.394605	-0.475651	1.60546	0.423647	-0.115652	-0.833894	-0.0749151
bullfincheurasian	no_fam	no_fam	ass	17.5	371	sedentary	generalist	open	altrical	0.959633	-2.16601	1.704	0.610934	-0.61663	1.46731	-0.647707	-0.746477
buntingafricangoldenbreasted	fam	family	soc	NA	18	sedentary	generalist	open	altrical	0.309914	-0.341427	-0.665716	0.173254	1.11667	0.677729	-0.346888	-0.556209
buntingblackheaded	no_fam	no_fam	soc	11	144	migratory	generalist	open	altrical	1.19809	-0.317051	-0.42193	-0.522781	-0.803529	1.39204	-1.01975	-0.416839
buntingbrownrumped	no_fam	no_fam	soc	NA	2	sedentary	generalist	open	altrical	-0.370057	-0.673684	-0.955716	0.679254	0.857437	0.435872	-0.263129	-0.771677
buntingcape	fam	family	soc	NA	8	sedentary	generalist	open	altrical	1.15575	0.586142	-1.04044	-0.959664	-0.348813	0.840146	-1.04844	-0.470207
buntingcinereous	fam	family	soc	NA	17	migratory	generalist	open	altrical	0.691626	-1.42038	-0.791227	-0.735455	-0.65054	-1.5915	0.876729	-0.52425
buntingcinnamonbreasted	no_fam	no_fam	ass	NA	11	sedentary	generalist	open	altrical	-0.154945	-0.568852	-0.983607	0.417131	0.723551	0.670606	0.665262	-0.837532
buntingcorn	no_fam	no_fam	ass	10.5833	175	migratory	generalist	open	altrical	1.08721	-0.349737	-0.325061	-0.379328	-0.853788	1.1018	0.796222	-0.196644
buntinggodlewskis	no_fam	no_fam	soc	NA	4	sedentary	generalist	open	altrical	0.937673	-1.06093	0.278913	0.66878	-1.16314	2.03785	-0.0349499	-0.75502
buntinghouse	no_fam	no_fam	ass	NA	18	sedentary	generalist	open	altrical	0.771571	-1.51771	-2.13512	0.407666	0.47676	-0.00703728	0.473867	-0.977468
buntingindigo	no_fam	no_fam	ass	11	209	migratory	generalist	open	altrical	0.703551	-0.703491	1.07174	-0.911727	-0.401122	1.02808	-0.415676	-0.84498
buntinglark	no_fam	nk-coop	ass	4.83	90	migratory	generalist	open	altrical	0.993565	-1.66422	-0.250877	-1.31018	-0.106652	-1.62681	0.734195	-0.319549
buntinglazuli	no_fam	no_fam	ass	9.92	87	migratory	generalist	open	altrical	1.12722	-0.998054	0.197995	-1.11079	-0.50845	-0.0015693	-0.515731	-0.825443
buntingmeadow	no_fam	no_fam	soc	NA	34	sedentary	generalist	open	altrical	0.690418	-1.16381	0.56575	0.304104	-1.04032	2.23825	-0.429597	-0.660021
buntingortolan	no_fam	no_fam	ass	6.83333	227	migratory	generalist	open	altrical	1.11694	-1.74241	1.58129	-0.151903	-0.289349	0.678194	-0.354153	-0.699812
buntingpainted	no_fam	no_fam	ass	12	94	migratory	generalist	open	altrical	0.390404	0.00294274	-0.0397234	-1.49588	-0.34963	0.753257	0.520819	-0.795067
buntingpallass	no_fam	no_fam	soc	NA	29	migratory	generalist	open	altrical	1.03364	-3.67187	0.76454	1.31732	-0.505319	-1.13135	0.895421	-1.06368
buntingpine	no_fam	no_fam	soc	NA	28	sedentary	generalist	open	altrical	1.12891	-2.9628	1.61643	0.53309	-0.196235	-0.122841	-1.23305	-0.502653
buntingredheaded	no_fam	no_fam	soc	NA	110	migratory	generalist	open	altrical	1.39221	-2.35162	-1.263	-0.564784	-0.00251492	-1.13861	-0.583281	-0.589813
buntingrock	no_fam	no_fam	ass	NA	118	sedentary	generalist	open	altrical	0.971796	0.0359839	0.365241	-0.424887	-1.11705	2.11607	0.316932	-0.621037
buntingrustic	no_fam	no_fam	ass	NA	123	migratory	generalist	open	altrical	1.02397	-3.46653	1.6156	0.775387	-0.0715856	-0.875909	0.0988555	-0.815185
buntingsnow	no_fam	no_fam	ass	9.6	314	migratory	generalist	closed	altrical	1.13911	-3.97779	-0.914286	2.79743	-0.840331	-1.01698	0.692528	-0.493046
buntingtibetan	fam	family	soc	NA	3	sedentary	generalist	open	altrical	1.54766	-1.53733	-1.29651	1.99183	-1.36178	-1.54495	0.65603	-0.442252
buntingvaried	no_fam	no_fam	soc	NA	11	sedentary	generalist	open	altrical	0.48128	-0.0717639	-0.644502	-1.7643	0.0280188	0.0848562	-0.639502	-0.832834
buntingyellowbreasted	no_fam	no_fam	soc	7	91	migratory	generalist	open	altrical	0.915246	-2.8081	1.49528	0.879591	-0.414121	0.743427	0.270174	-0.752146
bushcrowethiopian	coop_fam	coop_families	breed	NA	10	sedentary	generalist	open	altrical	0.872125	1.69176	-1.47367	-0.0158185	-1.37468	-1.02495	1.89638	0.576188
bushtanagercommon	fam	family	soc	NA	21	sedentary	generalist	open	altrical	-0.34894	0.966246	0.47187	0.192859	-0.954809	1.0972	0.104206	-0.62559
bushtanagersootycapped	fam	family	soc	NA	2	sedentary	generalist	open	altrical	-1.49001	-0.0278393	1.4809	-0.299739	-0.673971	-2.0901	1.1816	-0.538409
bushtit	coop_fam	coop_families	ass	8.83	30	sedentary	specialist	open	altrical	0.735035	-0.0686238	-0.276477	-1.40066	-0.731139	1.56988	-1.51164	-1.39382
bushtyrantrufousbellied	fam	family	soc	NA	2	sedentary	specialist	open	altrical	1.1136	0.675798	0.366685	0.168696	-0.518571	-0.77363	-1.09188	-0.191728
bushwarblerafrican	no_fam	no_fam	soc	2.7	9	sedentary	specialist	open	altrical	0.0730443	0.583878	0.0932041	-0.205149	0.42276	0.48651	2.15289	-0.906578
bushwarblersrilanka	fam	family	soc	NA	0	sedentary	specialist	open	altrical	-0.271109	1.02112	0.263516	-0.525072	-0.736613	-2.13002	1.28069	-0.767736
bustardaustralian	fam	family	soc	NA	12	sedentary	generalist	open	precocial	-0.063686	-0.649375	-1.64732	-1.26027	0.234213	0.646065	0.376572	2.81536
bustardblack	no_fam	no_fam	soc	NA	0	sedentary	generalist	open	precocial	1.71894	0.83328	-1.3107	-1.21754	-0.37084	-1.21897	0.393773	1.62736
bustardblackbellied	no_fam	no_fam	soc	NA	0	sedentary	generalist	open	precocial	-0.249743	-0.389023	-0.506673	0.479999	1.69307	-0.0537993	1.64356	2.01289
bustardblue	fam	family	ass	NA	6	sedentary	generalist	open	precocial	0.969447	0.511524	-0.177095	-1.56587	-0.37616	-1.15382	1.01021	1.97859
bustardgreat	fam	family	soc	9.75	710	sedentary	generalist	open	precocial	1.12344	-1.3144	0.315944	-0.0757518	-0.717042	0.989383	-0.203078	2.87745
bustardgreatindian	fam	family	soc	NA	31	sedentary	generalist	open	precocial	-0.620159	-0.771523	-1.78037	-1.35037	0.219188	-0.583563	1.42989	2.94984
bustardhoubara	fam	family	soc	NA	296	sedentary	generalist	open	precocial	1.28719	-1.82786	-1.55633	0.587037	0.29679	-0.651434	0.854566	1.95761
bustardkaroo	fam	family	soc	NA	9	sedentary	generalist	open	precocial	1.69783	0.840912	-1.4843	-1.46441	-0.145028	-0.363906	0.383058	2.01238
bustardkori	fam	family	ass	26	69	sedentary	generalist	open	precocial	0.791735	0.480086	-1.14733	-0.794285	0.572891	-0.477285	1.35423	3.12869
bustardlittle	fam	family	soc	NA	182	sedentary	generalist	open	precocial	1.0933	-1.60972	-0.0225545	-0.27494	-0.46762	0.347032	0.359283	1.46775
bustardludwigs	no_fam	no_fam	soc	NA	13	sedentary	generalist	open	precocial	1.58163	0.657169	-1.56454	-1.0986	0.147016	-0.863313	0.654299	2.57067
bustardredcrested	no_fam	no_fam	soc	NA	0	sedentary	generalist	open	precocial	0.874973	-0.0561017	-1.02084	-0.716465	0.893699	-0.419036	-0.904099	1.61538
bustardrueppells	fam	family	soc	NA	5	sedentary	generalist	open	precocial	1.80673	1.15174	-1.72792	0.187729	0.0539449	-0.926582	1.51856	1.86413
bustardwhitebellied	fam	family	soc	NA	37	sedentary	generalist	open	precocial	-0.0335775	-0.55947	-1.32049	0.498557	1.03512	-0.242733	1.25643	1.86257
bustardwhitequilled	no_fam	no_fam	soc	NA	0	sedentary	generalist	open	precocial	1.19125	0.504641	-1.22347	-0.951305	0.303757	0.0179614	0.675141	1.51979
butcherbirdgrey	coop_fam	coop_families	ass	20.1671	44	sedentary	generalist	open	altrical	0.40137	-0.198367	-1.27943	-1.16026	-0.106984	1.50653	-0.357913	0.224279
butcherbirdhooded	coop_fam	coop_families	breed	NA	3	sedentary	generalist	open	altrical	-0.62686	0.691101	-0.180546	1.82696	-0.258275	-0.26989	-0.372583	0.823531
butcherbirdpied	coop_fam	coop_families	ass	22.1562	34	sedentary	generalist	open	altrical	0.0356477	-0.386173	-1.43378	-1.13614	-0.0685321	1.48981	-0.00617495	0.432658
buttonquailbarred	no_fam	no_fam	soc	NA	41	sedentary	generalist	open	precocial	-1.6796	-0.334269	-0.197944	-0.801315	0.0490878	0.729061	1.53243	-0.0903561
buttonquailblackbreasted	fam	family	soc	NA	23	sedentary	specialist	open	precocial	0.83353	0.809388	0.450924	-2.11756	-0.595003	-2.42109	-1.27688	0.700441
buttonquailchestnutbacked	no_fam	no_fam	soc	NA	4	sedentary	generalist	open	precocial	-1.358	-1.2655	-1.24449	-1.33174	0.623145	-1.51733	1.27046	0.200052
buttonquailhottentot	no_fam	no_fam	soc	NA	4	sedentary	generalist	open	precocial	1.59075	1.12915	-0.570119	-0.538001	-0.717794	-1.38593	1.12828	0.0597514
buttonquaillark	no_fam	no_fam	soc	NA	2	sedentary	generalist	open	precocial	-0.562189	-2.95012	-2.34054	1.48953	1.48068	-1.20231	0.873054	-0.920819
buttonquailpainted	fam	family	soc	NA	27	sedentary	generalist	open	precocial	0.66689	0.673184	-0.21736	-1.35714	-0.390007	0.860956	0.207586	0.327983
buttonquailredbacked	fam	family	soc	NA	17	sedentary	generalist	open	precocial	-1.35943	0.247695	-0.480011	-0.419804	-0.465225	1.0107	1.91111	-0.297697
buttonquailyellowlegged	no_fam	no_fam	soc	NA	14	sedentary	generalist	open	precocial	-1.04482	-0.636579	0.144907	-1.0011	-0.224223	1.17597	1.6375	0.137896
buzzardaugur	no_fam	no_fam	soc	9	17	sedentary	specialist	open	altrical	0.317594	1.00944	-0.764708	0.123757	-0.027502	1.31769	-0.189323	1.91482
buzzardblackbreasted	fam	family	ass	NA	22	sedentary	specialist	open	altrical	-0.129072	-1.13023	-1.87202	-1.3042	0.349222	0.644782	-0.873339	1.86259
buzzardcommon	fam	family	ass	28.8	1459	sedentary	specialist	open	altrical	0.876382	-1.86747	1.62924	0.0646089	-0.331576	0.761138	-0.173651	1.555
buzzardgrasshopper	no_fam	no_fam	soc	NA	11	migratory	specialist	open	altrical	-0.350437	-1.41168	-1.46387	0.657153	1.61464	-0.0330166	-0.808371	1.04848
buzzardjackal	no_fam	nk-coop	ass	25	66	sedentary	specialist	open	altrical	1.23712	1.11932	-0.874333	-0.971721	-0.405405	0.578874	1.38455	1.81281
buzzardlizard	no_fam	no_fam	soc	8.6	24	sedentary	specialist	open	altrical	0.0649108	-0.457562	-0.327385	0.328441	2.47068	0.158561	-0.538818	1.15088
buzzardmountain	no_fam	no_fam	soc	NA	21	sedentary	specialist	open	altrical	0.353143	1.18149	-0.396239	-0.123999	-0.652673	1.04162	-0.292749	1.64724
cacholotebrown	coop_fam	coop_families	soc	NA	6	sedentary	generalist	open	altrical	0.881965	-0.400972	-0.651778	-1.32392	1.16883	-0.518026	-1.56803	0.292185
cacholoterufous	no_fam	no_fam	soc	NA	2	sedentary	specialist	open	altrical	0.238633	0.223638	0.497309	-0.532969	1.92038	0.667132	-1.06524	-0.0119801
cacholotewhitethroated	coop_fam	coop_families	soc	NA	4	sedentary	specialist	open	altrical	2.13306	0.53086	-1.42861	-1.1529	-0.215002	-0.858146	-0.151705	0.249242
caciquegoldenwinged	fam	family	soc	NA	2	sedentary	generalist	open	altrical	0.40188	0.177122	0.0925402	-0.273725	0.569539	1.18639	-1.63643	-0.102775
caciqueyellowbilled	fam	family	soc	NA	5	sedentary	specialist	open	altrical	-1.3182	0.185407	0.221155	0.0842881	-0.297704	-0.026618	1.46426	0.0386066
cactusfinchcommon	no_fam	nk-coop	ass	NA	42	sedentary	generalist	open	altrical	1.00594	1.20783	-0.073682	0.81508	-0.444284	-1.80112	0.919863	-0.364941
camaropteragreenbacked	no_fam	no_fam	soc	8	14	sedentary	specialist	open	altrical	0.0711652	-0.806691	-0.581717	0.364312	2.31111	0.317415	-1.14092	-0.915237
camaropteraolivegreen	fam	family	soc	NA	9	sedentary	specialist	open	altrical	0.571454	0.461006	0.695364	0.252546	3.60524	-0.0198362	-0.773927	-0.723358
camaropterayellowbrowed	fam	family	soc	NA	3	sedentary	specialist	open	altrical	0.749779	0.535679	0.866532	0.247923	4.00097	-0.0414652	-0.763252	-0.813974
canaryblackheaded	fam	family	soc	NA	13	sedentary	generalist	open	altrical	1.60575	0.806896	-1.34005	-1.38134	-0.360635	-0.322193	1.21131	-0.940435
canarybrimstone	fam	family	soc	11.6	15	sedentary	generalist	open	altrical	0.255776	0.558269	-0.0358283	-0.15469	0.190305	0.503039	0.25762	-0.353655
canarycape	fam	family	soc	5	21	sedentary	generalist	open	altrical	1.01006	0.565026	-0.403138	-1.10933	-0.532021	-0.0324855	0.094044	-0.721349
canaryflycatchergreyheaded	fam	family	soc	NA	10	sedentary	specialist	open	altrical	-0.889762	-0.115683	0.157911	-0.105472	-0.291961	1.64131	-0.887901	-1.04734
canaryforest	fam	family	soc	5.2	10	sedentary	generalist	open	altrical	0.995058	1.09627	0.122121	-0.828963	-0.868704	0.474655	-0.500995	-0.676758
canaryisland	no_fam	no_fam	soc	7.2	513	sedentary	specialist	open	altrical	1.58764	0.699116	-0.887192	-1.03897	-0.635141	-1.65131	-0.862245	-0.30088
canaryprotea	fam	family	soc	NA	6	sedentary	generalist	open	altrical	1.4042	0.846188	-0.913401	-0.898172	-0.662679	-1.26759	1.70894	-0.521629
canarywhitethroated	fam	family	soc	NA	10	sedentary	generalist	open	altrical	1.52523	0.729944	-1.42601	-1.04113	-0.176471	-0.117144	0.972139	-0.444724
canaryyellowfronted	fam	family	soc	16.5	39	sedentary	generalist	open	altrical	-0.137641	-0.558453	-0.459899	0.201421	1.61939	0.196503	0.00380028	-0.914115
canvasback	no_fam	no_fam	ass	29.5	242	migratory	generalist	open	precocial	1.2681	-1.8768	1.29863	0.509946	-0.776009	0.0765488	1.47447	1.60948
capercailliewestern	fam	family	ass	9.33333	1041	sedentary	specialist	open	precocial	1.17275	-2.62028	1.77245	0.572841	-0.299596	0.528576	-1.93179	2.32827
caracaracrested	fam	family	ass	17.67	19	sedentary	generalist	open	altrical	-0.915644	0.921916	-0.141536	-0.0533366	-0.684076	1.96804	1.62287	1.8054
cardinalnorthern	no_fam	no_fam	ass	15.8	232	sedentary	generalist	open	altrical	0.435204	-0.34153	0.624371	-1.07723	-0.330881	1.08878	-0.0963367	-0.158043
cardinalredcapped	fam	family	soc	NA	8	sedentary	generalist	open	altrical	-0.816595	0.467713	1.04424	0.831798	0.778764	0.387242	1.94488	-0.500751
cardinalredcowled	fam	family	soc	NA	8	sedentary	generalist	open	altrical	0.10848	1.0226	-1.06339	-0.668592	0.277078	1.09597	-0.53652	-0.246564
cardinalyellow	fam	family	soc	NA	13	sedentary	generalist	open	altrical	0.891341	-0.0600123	-0.744623	-1.23923	0.292288	-0.639203	-0.441796	0.0185714
cardinalyellowbilled	fam	family	soc	NA	8	sedentary	generalist	open	altrical	0.516996	0.0581816	0.132685	-1.236	1.83311	-0.00676602	0.932722	-0.594936
caribgreenthroated	no_fam	no_fam	soc	NA	6	sedentary	generalist	open	altrical	-0.267543	1.6148	0.324731	1.23748	-1.48885	0.322165	1.3585	-1.22438
cassowarydwarf	no_fam	no_fam	soc	26	33	sedentary	specialist	open	precocial	-0.282386	1.02385	0.193978	1.7923	-0.283425	-0.59967	-1.04551	3.83592
cassowarynorthern	no_fam	no_fam	soc	22	20	sedentary	specialist	open	precocial	0.0055333	1.30464	-0.585359	2.40278	-0.47063	-0.557177	-1.2732	4.44801
cassowarysouthern	fam	family	ass	12	104	sedentary	specialist	open	precocial	-1.06746	0.815661	0.0879793	1.1914	-0.482007	0.0806047	-0.691374	4.30059
catbirdgreen	no_fam	no_fam	soc	4	13	sedentary	generalist	open	altrical	0.406591	0.779144	0.587282	-1.58614	-0.544351	-0.840988	-0.608216	1.1002
catbirdgrey	no_fam	no_fam	ass	17.92	171	migratory	generalist	open	altrical	0.811938	-0.820789	1.33285	-0.641846	-0.513347	0.932944	0.163175	-0.306135
catbirdspotted	no_fam	no_fam	ass	NA	10	sedentary	generalist	open	altrical	-1.07971	0.574786	0.156736	0.108004	-0.515874	-0.333092	-0.168703	0.967591
catbirdwhiteeared	fam	family	soc	NA	3	sedentary	generalist	open	altrical	-0.570984	0.666647	-0.0981404	1.94685	-0.366091	-0.282354	-1.0488	0.8629
chachalacaplain	fam	family	ass	8.8	39	sedentary	generalist	open	precocial	-0.771038	0.55006	-0.0972662	-0.894146	-0.454055	0.932703	-1.19706	1.64898
chaffincheurasian	no_fam	no_fam	ass	15.5	906	sedentary	generalist	open	altrical	1.01712	-1.72772	1.50605	-0.0846319	-0.255316	0.880983	-0.598277	-0.699601
chantinggoshawkdark	fam	family	ass	NA	18	sedentary	specialist	open	altrical	-0.150856	-0.894206	-1.12004	0.714677	1.19316	0.767099	-0.84448	1.55691
chantinggoshawkpale	fam	nk-coop	ass	24.58	58	sedentary	specialist	open	altrical	1.23205	0.604399	-1.22466	-0.817335	0.261329	0.0637674	0.971853	1.44501
chatboulder	fam	family	ass	NA	5	sedentary	generalist	open	altrical	0.174695	0.188817	-0.138606	-1.30657	0.339124	-1.6554	1.88261	0.109972
chatbuffstreaked	coop_fam	coop_families	breed	NA	0	sedentary	specialist	open	altrical	0.723483	0.675169	0.431387	-1.14526	-0.494003	-0.975117	1.7694	-0.245632
chatfamiliar	fam	family	soc	6.16	22	sedentary	generalist	open	altrical	0.130323	0.194526	-0.700929	0.0546375	0.425269	1.407	0.144526	-0.604179
chatherero	fam	family	ass	NA	2	sedentary	specialist	open	altrical	1.73459	0.998394	-1.84081	0.386178	-0.029895	-0.938336	1.73105	-0.420788
chatkaroo	fam	family	soc	NA	5	sedentary	generalist	open	altrical	1.62325	0.342291	-1.61314	-0.995163	0.180367	-0.642035	-0.0646435	-0.26318
chatorange	no_fam	no_fam	ass	NA	12	migratory	generalist	open	altrical	0.421084	-0.891709	-1.79729	-1.23874	0.266389	0.707334	-0.100576	-1.10649
chatrosebreasted	no_fam	no_fam	soc	NA	2	sedentary	specialist	open	altrical	-0.839319	0.119055	0.97931	0.877255	0.814571	0.450617	0.306426	-0.95209
chatshrike	coop_fam	coop_families	ass	16	9	sedentary	specialist	open	altrical	1.17536	0.867602	-1.24658	0.354417	-0.102716	0.105366	-0.00300984	-0.262653
chatsicklewing	fam	family	soc	NA	4	sedentary	specialist	open	altrical	1.38065	0.577882	-1.11137	-1.45044	-0.255728	-0.192607	0.7998	-0.679306
chattererfulvous	coop_fam	coop_families	breed	NA	5	sedentary	generalist	open	altrical	0.194336	-2.70512	-2.63609	1.87623	0.635602	-0.0924372	0.645065	-0.219947
chattererrufous	coop_fam	coop_families	ass	NA	4	sedentary	generalist	open	altrical	0.597078	1.00514	-1.52932	0.0579708	0.113911	1.07206	0.0495219	-0.0962725
chattererscaly	coop_fam	coop_families	breed	NA	2	sedentary	generalist	open	altrical	0.722495	1.0147	-1.86794	-0.127145	0.0700695	0.383968	0.0595104	-0.22161
chattractrac	fam	family	soc	NA	3	sedentary	specialist	open	altrical	1.59596	0.181165	-1.59742	-1.05056	0.424514	-1.37444	0.77236	-0.469194
chattyrantslatybacked	no_fam	no_fam	soc	NA	3	sedentary	specialist	open	altrical	0.374631	0.771186	0.0883305	0.865842	-0.704479	-0.199182	-0.387692	-0.805091
chattyrantyellowbellied	no_fam	no_fam	soc	NA	4	sedentary	specialist	open	altrical	0.499568	0.909104	-0.236913	0.832246	-0.752655	-0.354586	-0.951387	-0.773414
chickadeeblackcapped	no_fam	no_fam	ass	12.4	602	sedentary	generalist	closed	altrical	1.12971	-1.36813	1.77097	0.060545	-0.729255	1.4875	-0.509856	-1.09319
chickadeeboreal	no_fam	no_fam	ass	7	36	sedentary	generalist	closed	altrical	1.36381	-2.70394	1.4684	1.16166	-0.586142	0.649371	-1.64973	-1.17613
chickadeecarolina	no_fam	no_fam	ass	10.9	139	sedentary	generalist	closed	altrical	0.330303	-0.41214	0.847342	-1.0786	-0.237645	0.375444	0.0882335	-0.99833
chickadeechestnutbacked	no_fam	no_fam	ass	9.5	36	sedentary	generalist	closed	altrical	0.066519	-1.84295	1.61964	-0.530285	-0.557995	-0.758673	-0.249947	-1.05373
chickadeemexican	fam	family	ass	10.1	3	sedentary	generalist	closed	altrical	0.300753	0.241912	0.333107	-1.86195	-0.317527	-0.276852	-1.07737	-0.917482
chickadeemountain	no_fam	no_fam	ass	10.1	109	sedentary	generalist	closed	altrical	1.29739	-1.11355	0.507896	-0.759944	-0.484434	0.0177999	-0.961297	-1.02535
chiffchaffcommon	no_fam	no_fam	ass	8	470	sedentary	generalist	open	altrical	1.03615	-2.56339	1.46462	0.663801	-0.409828	0.790957	-0.62401	-1.3257
chlorophoniabluenaped	fam	family	soc	NA	3	sedentary	generalist	closed	altrical	-0.52117	-0.210693	0.320978	0.120197	0.0982601	0.19893	-1.20051	-0.723722
chlorophoniachestnutbreasted	fam	family	soc	NA	2	sedentary	generalist	open	altrical	0.636544	1.07459	0.592232	0.731164	-0.505678	-0.36327	-1.11039	-0.503859
choughredbilled	no_fam	no_fam	ass	17.4167	289	sedentary	specialist	closed	altrical	0.897528	-1.07462	-0.179307	0.556529	-0.89379	1.46484	0.939229	0.807473
choughwhitewinged	coop_fam	coop_families	ass	16.3	47	sedentary	specialist	open	altrical	0.884282	0.661524	-0.642578	-1.3863	-0.485737	1.5059	-1.82578	1.26373
chowchilla	fam	family	ass	16.5096	12	sedentary	generalist	open	altrical	-2.09055	-0.0743328	1.1063	-2.67894	-0.593099	-1.30959	-0.531354	0.967582
chukar	fam	family	ass	NA	229	sedentary	specialist	open	precocial	0.978841	-0.869412	-0.605608	0.242336	-0.826336	1.35748	1.07303	1.26427
cisticolablacklored	coop_fam	coop_families	breed	NA	3	sedentary	specialist	open	altrical	0.286194	1.47783	-0.273307	-0.0435253	-0.894922	-0.301893	2.31073	-0.550865
cisticolachattering	coop_fam	coop_families	breed	NA	2	sedentary	specialist	open	altrical	1.01483	0.750991	1.07012	0.296458	4.27151	-0.1397	-0.764856	-0.525505
cisticolachirping	fam	family	soc	NA	8	sedentary	specialist	open	altrical	0.110029	0.251946	0.530753	0.274262	1.13956	-0.412632	2.47284	-0.926541
cisticolachubbs	fam	family	soc	NA	8	sedentary	specialist	open	altrical	0.872418	1.78708	-0.0843655	1.0066	-0.243243	-0.467843	2.1416	-0.660961
cisticolacroaking	no_fam	no_fam	soc	NA	7	sedentary	generalist	open	altrical	-0.030132	0.342127	-0.162535	0.312885	1.25595	0.801122	1.34143	-0.704522
cisticoladesert	no_fam	no_fam	soc	NA	2	sedentary	generalist	open	altrical	0.283073	-0.386958	-1.19625	0.105633	0.509698	0.433981	1.22398	-1.19846
cisticolagoldenheaded	fam	family	soc	3.588	21	sedentary	specialist	open	altrical	-0.976511	-0.239223	-0.461792	-0.28941	-0.205009	1.70545	-1.05274	-1.16474
cisticolagreybacked	fam	family	soc	NA	2	sedentary	specialist	open	altrical	1.5656	0.583384	-1.54871	-0.954811	-0.145836	-0.00215671	-0.0229406	-1.01007
cisticolalazy	fam	family	ass	NA	6	sedentary	specialist	open	altrical	0.0321076	0.167099	-0.468883	-0.211148	0.225883	0.527708	0.498405	-0.833934
cisticolalevaillants	fam	family	soc	6.91	13	sedentary	specialist	open	altrical	0.50627	0.887614	0.0527409	-0.477339	-0.19876	0.892729	2.04114	-1.03096
cisticolamadagascar	fam	family	soc	NA	2	sedentary	specialist	closed	altrical	-0.808864	0.647395	-0.399916	-0.0119745	-0.659224	0.317158	2.36773	-1.06466
cisticolapectoralpatch	fam	family	soc	NA	10	sedentary	specialist	open	altrical	0.10399	0.557489	0.265024	0.1756	0.658214	0.437537	1.45529	-1.1244
cisticolapiping	fam	family	soc	NA	2	sedentary	specialist	open	altrical	0.374282	0.278572	-0.561067	-0.250665	0.311058	1.40279	-1.21777	-1.02191
cisticolarattling	coop_fam	coop_families	breed	NA	16	sedentary	specialist	open	altrical	0.296153	0.161974	-0.172392	-0.0591571	1.52921	0.0553989	0.997113	-0.8269
cisticolaredfaced	fam	family	soc	8.5	14	sedentary	specialist	open	altrical	-0.165465	-0.014399	-0.15588	0.0911742	1.60461	0.148086	0.68615	-0.793703
cisticolasiffling	fam	family	soc	5.5	2	sedentary	specialist	open	altrical	-0.0478763	-0.00882127	-0.116767	0.240457	1.83196	0.183033	0.678984	-1.15313
cisticolasinging	fam	family	soc	5.2	9	sedentary	specialist	open	altrical	-0.345562	-0.317456	-0.704866	0.453438	1.2618	0.719344	0.511621	-0.987128
cisticolastout	coop_fam	coop_families	breed	NA	2	sedentary	specialist	open	altrical	0.151811	1.01801	0.271474	0.598127	0.354729	0.414718	2.37054	-0.676227
cisticolatinkling	fam	family	soc	NA	2	sedentary	specialist	open	altrical	0.364104	-0.10445	-0.312645	-0.22558	0.922335	-0.210399	0.937752	-0.984741
cisticolatinktink	no_fam	no_fam	soc	NA	3	sedentary	specialist	closed	altrical	0.663651	0.851966	-0.10657	-0.523202	-0.561231	0.63689	1.5719	-1.06108
cisticolawailing	fam	family	soc	NA	8	sedentary	specialist	open	altrical	0.356642	0.827506	0.0358946	-0.62057	-0.463298	0.123848	2.09968	-0.832736
cisticolawhistling	fam	family	soc	NA	5	sedentary	specialist	open	altrical	0.188482	0.0654462	0.0792197	0.322454	2.49115	0.0508805	-0.866753	-0.560389
cisticolawinding	no_fam	no_fam	soc	NA	11	sedentary	specialist	open	altrical	0.135792	0.103312	0.0557592	0.264447	2.44131	-0.0521407	2.17619	-0.888502
cisticolawingsnapping	fam	family	soc	NA	4	sedentary	specialist	open	altrical	0.528953	0.980445	0.492572	0.034868	0.56339	0.286229	2.27476	-1.27807
cisticolazitting	no_fam	no_fam	ass	NA	186	sedentary	specialist	open	altrical	-0.827357	0.395268	-0.268304	-0.188676	-0.33529	2.87713	2.0197	-1.33082
cliffchatmocking	fam	family	soc	NA	0	sedentary	generalist	open	altrical	0.0927007	0.478927	-0.425986	-0.192617	0.220163	0.461297	1.5767	-0.169555
cockatiel	fam	family	soc	35	218	migratory	specialist	closed	altrical	0.177322	-0.808361	-1.64172	-1.22227	0.252346	0.746809	0.000631615	0.214342
cockatooganggang	fam	family	soc	27.5	32	sedentary	generalist	closed	altrical	1.24554	0.827246	1.425	-1.33016	-0.419541	-0.76368	-1.16425	1.27691
cockatoomajormitchells	fam	family	ass	63.6	44	migratory	specialist	closed	altrical	0.908307	-0.623672	-1.86475	-1.42831	0.224899	0.594459	-2.18453	1.26809
cockatoopalm	fam	family	ass	56.3	63	migratory	specialist	closed	altrical	-0.722666	0.84085	-0.193718	1.73936	-0.416019	0.400565	-0.912554	1.91204
cockatoosulphurcrested	fam	family	soc	100	123	sedentary	generalist	closed	altrical	-0.329714	0.316754	-0.605578	-0.676968	-0.442169	1.85161	-0.771547	1.7564
cockoftherockandean	no_fam	no_fam	soc	NA	2	sedentary	generalist	closed	altrical	-0.00617069	1.01881	0.811956	0.508139	-0.613708	-0.361538	0.2806	1.03586
collareddoveeurasian	no_fam	no_fam	ass	17.6667	899	sedentary	generalist	open	altrical	0.000302287	-0.883587	0.423656	-0.350144	-0.520792	1.67494	1.3503	0.449049
collareddovemourning	no_fam	no_fam	soc	10	21	migratory	generalist	open	altrical	-0.30848	-1.89676	-1.64345	0.80646	1.59832	-0.826032	0.206409	0.600037
collareddovered	no_fam	no_fam	soc	NA	18	migratory	generalist	open	altrical	-0.989642	-0.308775	-0.370077	-0.528061	-0.538003	1.97169	0.880682	0.332348
cometbronzetailed	no_fam	no_fam	soc	NA	2	sedentary	specialist	open	altrical	1.42137	0.525137	-1.64089	1.50311	-1.59307	0.058328	-0.354376	-1.50015
cometredtailed	no_fam	no_fam	soc	NA	6	sedentary	generalist	open	altrical	1.5116	0.821648	-0.855868	-0.78222	-0.606285	1.24827	-1.53185	-1.29674
condorcalifornia	fam	family	ass	45	387	sedentary	specialist	closed	altrical	1.16082	-0.07853	-0.774256	-2.01495	-0.43894	-0.664858	-1.96225	3.19482
conebillbicoloured	fam	family	soc	NA	4	sedentary	specialist	open	altrical	-0.817358	0.445161	0.228066	0.808899	-0.0489816	0.0967756	0.049449	-0.889358
conebillchestnutvented	fam	family	soc	NA	3	sedentary	generalist	open	altrical	-0.463826	-0.0271764	0.129717	0.0455757	0.931705	1.00038	-0.0637802	-1.14826
conebillgiant	fam	family	soc	NA	7	sedentary	specialist	open	altrical	1.3819	0.704721	-1.63359	1.50175	-1.78247	0.827116	-1.22044	-0.472396
cootamerican	no_fam	no_fam	ass	22.33	371	migratory	generalist	open	precocial	0.705772	-0.546305	1.23365	-0.672373	-0.655189	1.45968	0.865549	1.29003
cootcommon	coop_fam	coop_families	ass	20.6	1156	sedentary	generalist	open	precocial	0.454674	-1.78021	0.948769	-0.185877	-0.226588	0.868412	0.443058	1.49474
cootgiant	coop_fam	coop_families	breed	NA	11	sedentary	specialist	open	precocial	1.52175	0.898391	-1.34739	1.34687	-1.45092	-0.0396	1.73686	2.1173
cootredknobbed	coop_fam	coop_families	breed	23.78	65	sedentary	generalist	open	precocial	0.428862	0.838431	-0.56384	-0.344112	0.0492542	1.11028	1.32803	1.51221
cootslatecoloured	coop_fam	coop_families	breed	NA	7	migratory	specialist	open	precocial	1.62864	1.09992	-1.31054	1.50403	-1.61514	0.717292	1.08471	1.64921
coquetteblackcrested	no_fam	no_fam	soc	NA	2	sedentary	generalist	open	altrical	-1.90222	-0.286068	0.131789	-0.114908	-0.631558	-0.181516	0.0246102	-1.77454
coquettedoteared	no_fam	no_fam	soc	NA	2	sedentary	specialist	open	altrical	-0.711835	-0.34726	1.10041	0.699726	1.2561	0.00575352	0.371206	-1.95885
coquettefestive	no_fam	no_fam	soc	NA	2	sedentary	generalist	open	altrical	-0.632224	-0.00474616	0.930664	0.777928	0.817748	-0.114684	-0.486019	-1.70941
coquettefrilled	no_fam	no_fam	soc	NA	2	sedentary	generalist	open	altrical	-0.396417	-0.297228	-0.620766	0.0996185	0.179584	0.76727	-0.628374	-1.84008
coquettepeacock	no_fam	no_fam	soc	NA	6	sedentary	generalist	open	altrical	-1.72935	0.14538	0.603204	0.444473	-0.781515	-0.103955	-0.382564	-1.63638
coquetterackettailed	no_fam	no_fam	soc	NA	2	sedentary	generalist	open	altrical	-0.946868	0.358021	0.482012	0.873763	-0.052262	0.464792	0.208344	-1.67776
coquetterufouscrested	no_fam	no_fam	soc	NA	6	sedentary	generalist	open	altrical	-0.179453	0.659759	1.10795	0.244356	-0.204703	-0.363326	0.507684	-1.78389
coquettetufted	no_fam	no_fam	soc	NA	2	sedentary	specialist	open	altrical	-1.36561	0.285264	0.643524	0.539226	-0.197666	0.183884	0.445119	-1.86484
coquettewhitecrested	no_fam	no_fam	soc	NA	6	sedentary	generalist	open	altrical	-2.2709	-0.642901	0.781035	-0.362695	-0.796502	-1.49918	0.476954	-1.83533
cordonbleubluebreasted	fam	family	soc	12	31	sedentary	generalist	open	altrical	0.13573	0.22475	-0.473367	-0.334865	0.382429	0.639856	0.0310776	-1.0132
corellalittle	fam	family	soc	46.9	45	migratory	generalist	closed	altrical	0.161116	-0.43014	-1.43553	-1.15042	-0.0335601	1.44186	-0.892584	1.32148
corellawestern	fam	family	ass	23.2521	24	migratory	generalist	closed	altrical	1.46758	-0.0287763	-0.729642	-1.79017	0.224596	-2.05757	-0.802801	1.66623
cormorantgreat	no_fam	no_fam	ass	27.1667	1850	sedentary	generalist	open	altrical	-0.200784	-0.089285	-0.402986	-0.307173	-0.463457	2.46111	1.64286	2.08188
cormorantindian	no_fam	no_fam	soc	NA	9	sedentary	specialist	open	altrical	-1.61328	-0.207115	-0.805275	-1.08901	-0.0481275	0.0654787	2.43021	1.45135
cormorantlargepied	no_fam	no_fam	breed	20.7205	56	sedentary	generalist	open	altrical	-0.0265355	0.283972	-0.80425	-1.18287	-0.316221	1.3412	1.58577	1.96408
cormorantlittle	no_fam	no_fam	soc	NA	36	sedentary	generalist	open	altrical	-1.86577	-0.398933	-0.401462	-1.32069	0.0956887	0.323067	2.3886	2.27228
cormorantlittleblack	no_fam	no_fam	soc	10.06	45	sedentary	generalist	open	altrical	-0.354736	1.30833	0.467668	0.0442684	-1.01148	1.86172	1.8708	1.69511
cormorantlittlepied	no_fam	no_fam	soc	11.558	31	sedentary	generalist	open	altrical	0.724617	1.19178	0.585175	-1.0531	-0.580403	0.752308	2.0354	1.50017
cormorantpygmy	no_fam	no_fam	soc	NA	0	sedentary	specialist	open	altrical	1.28419	-0.570751	-0.346473	-0.822395	-0.655195	-0.0833943	1.4536	1.38487
cormorantreed	no_fam	no_fam	soc	17	71	sedentary	generalist	open	altrical	0.0339447	0.383183	-0.310207	0.417722	1.56434	1.36249	1.73309	1.43431
coronetbufftailed	no_fam	no_fam	soc	NA	5	sedentary	generalist	open	altrical	0.171146	1.12101	0.129782	1.27156	-0.917082	-0.250735	0.265219	-1.00123
coronetchestnutbreasted	no_fam	no_fam	soc	NA	4	sedentary	generalist	open	altrical	1.29413	1.20958	0.792476	0.525845	-0.313185	-0.553172	-0.89152	-1.06708
coronetvelvetpurple	no_fam	no_fam	soc	NA	2	sedentary	generalist	open	altrical	-0.559016	0.778421	0.24108	1.12705	-0.929899	-0.496871	0.539902	-1.02699
cotingabayvented	no_fam	no_fam	soc	NA	3	sedentary	generalist	open	altrical	1.29403	0.647103	-1.54333	0.876476	-1.4128	-1.17522	-1.40393	0.18885
cotingachestnutcrested	no_fam	no_fam	soc	NA	2	sedentary	generalist	open	altrical	0.862913	1.2338	0.0443846	0.612659	-0.923745	0.00582294	-1.18342	0.386675
cotingapompadour	no_fam	no_fam	soc	NA	5	migratory	generalist	open	altrical	-0.714903	0.268407	0.856691	0.913062	0.72624	0.47987	-0.629178	0.232258
cotingapurplebreasted	no_fam	no_fam	soc	NA	2	sedentary	specialist	open	altrical	-0.844386	0.255378	0.586446	0.717812	0.377864	-0.315455	-0.674341	1.53112
cotingapurplethroated	no_fam	no_fam	soc	NA	2	sedentary	specialist	open	altrical	-0.425181	0.288347	1.13724	0.889474	1.01855	-0.257683	-0.609638	0.207614
cotingashrikelike	no_fam	no_fam	soc	NA	7	sedentary	generalist	open	altrical	-0.0971029	-0.157965	-0.0354076	-0.237908	-0.426246	-1.31274	0.0125373	-0.0209959
cotingawhitewinged	no_fam	no_fam	soc	NA	2	sedentary	generalist	open	altrical	0.548995	0.404316	-1.4606	-0.129247	-0.864246	-2.29248	-1.14995	0.346807
couacoquerels	no_fam	no_fam	soc	NA	13	sedentary	generalist	open	altrical	-0.481789	0.325505	-0.969846	-0.822121	-0.164112	-0.0807647	-0.99414	0.703788
couaredfronted	no_fam	no_fam	soc	NA	2	sedentary	generalist	open	altrical	-0.717114	0.19281	-0.299381	-0.0554554	-0.57836	-0.309955	-0.997189	0.839253
couarunning	no_fam	no_fam	soc	NA	4	sedentary	specialist	open	altrical	0.941194	0.84752	-0.695114	-0.680963	0.32341	-1.76325	0.601459	0.633876
coucalblackthroated	no_fam	no_fam	soc	NA	6	sedentary	generalist	open	altrical	-0.0506765	0.5933	0.635646	-0.00764789	2.5966	-0.469449	0.364453	1.23099
coucalcopperytailed	no_fam	no_fam	soc	NA	10	sedentary	specialist	open	altrical	0.218559	0.43553	0.507233	0.334137	1.23427	-0.359596	2.25429	0.955286
coucallesser	no_fam	no_fam	soc	NA	19	sedentary	generalist	open	altrical	-1.72447	-0.36384	0.0850715	-0.49461	0.160378	0.219054	1.51821	0.704442
coucalmadagascar	no_fam	no_fam	soc	NA	22	sedentary	specialist	open	altrical	-0.608862	0.423952	-0.674235	-0.108415	-0.520978	0.398616	-0.437064	0.811744
coucalpheasant	fam	family	ass	NA	26	sedentary	specialist	open	altrical	-0.833194	-0.117274	-0.942683	-0.747511	-0.143394	0.971098	0.928409	1.14677
coucalsenegal	no_fam	no_fam	soc	NA	32	sedentary	specialist	open	altrical	-0.141385	-0.729895	-0.335029	0.417994	2.5716	-0.0552955	0.718258	0.653836
courserbronzewinged	fam	family	soc	NA	24	migratory	specialist	open	precocial	-0.0973609	-0.951034	-0.756135	0.223524	1.84883	-0.574513	0.102727	0.572103
courserburchells	fam	family	soc	NA	8	sedentary	specialist	open	precocial	1.37893	0.429696	-1.37336	-0.979432	0.181979	-0.700316	1.37373	0.148767
courserdoublebanded	fam	family	ass	NA	0	sedentary	specialist	open	precocial	1.1343	0.679583	-1.37098	-0.414633	0.227952	0.256343	1.53663	0.206952
cowbirdbaywinged	coop_fam	coop_families	breed	NA	6	sedentary	generalist	open	altrical	0.493051	0.58931	-0.393341	-0.684544	0.496212	1.83802	-0.504384	-0.0823145
cowbirdbronzed	no_fam	no_fam	breed	6	58	sedentary	generalist	open	altrical	-0.617594	0.323687	-0.195046	-1.09911	-0.458846	0.958133	1.65229	0.0101916
cowbirdbrownheaded	fam	family	ass	16.92	1088	migratory	generalist	open	altrical	0.732315	-0.401809	1.33648	-0.663851	-0.651965	1.60168	1.24452	-0.334987
cowbirdgiant	no_fam	no_fam	breed	NA	2	sedentary	generalist	open	altrical	-0.930891	0.25299	0.744622	0.65322	0.778655	0.463006	1.90712	0.65309
cowbirdscreaming	no_fam	no_fam	ass	NA	24	sedentary	generalist	closed	altrical	0.409162	0.144904	-0.125296	-0.640279	0.628995	0.409761	0.841669	-0.0827269
cowbirdshiny	no_fam	no_fam	ass	5	196	sedentary	generalist	open	altrical	-0.500527	0.237539	0.052433	0.112365	0.401887	1.76981	0.0153067	-0.23342
crakeafrican	fam	family	soc	NA	0	migratory	generalist	open	precocial	0.143215	0.204017	0.119806	0.146462	2.30909	0.0618067	1.75675	0.429919
crakebaillons	no_fam	no_fam	soc	NA	140	sedentary	generalist	open	precocial	0.30357	-0.393876	0.870281	0.291212	-0.799209	2.99191	1.56092	-0.476974
crakeblack	coop_fam	coop_families	ass	3.91	0	sedentary	generalist	open	precocial	-0.0946485	-0.118205	-0.278908	0.445885	1.86067	0.730011	1.89443	0.224394
crakerednecked	no_fam	no_fam	ass	NA	22	sedentary	specialist	open	precocial	-0.733087	0.862909	-0.0570719	1.81402	-0.46631	0.428549	-0.460851	1.00351
crakespotless	fam	family	ass	NA	53	sedentary	generalist	open	precocial	-0.196957	0.915429	0.462809	-0.106432	-1.05244	2.31042	1.90473	-0.216182
craneblue	fam	family	ass	34	0	sedentary	generalist	open	precocial	1.05126	1.13838	-0.519992	-1.10945	-0.588436	0.435159	1.21745	2.72273
cranecommon	fam	family	soc	43	900	migratory	specialist	open	precocial	0.996355	-2.16009	1.68112	0.488885	-0.393957	0.390443	1.15226	2.51182
cranedemoiselle	fam	family	soc	27	187	migratory	specialist	open	precocial	1.14301	-1.71439	-0.270763	0.203411	-0.551282	0.405921	0.841173	2.06455
cranesandhill	fam	family	ass	31.2	661	migratory	specialist	open	precocial	1.16504	-2.64929	0.9225	1.38963	-0.624548	-0.363374	1.05737	2.37416
cranesarus	fam	family	ass	25	144	migratory	specialist	open	precocial	-1.58305	-0.48745	-1.04549	-1.61115	-0.036746	0.629243	1.71111	2.70865
cranewattled	fam	family	ass	45	0	sedentary	generalist	open	precocial	0.0315365	0.655502	0.204638	-0.242456	0.551864	0.224318	1.86295	2.95001
cranewhooping	fam	family	ass	30	351	migratory	specialist	open	precocial	1.01855	-1.70357	2.39041	-1.26823	-0.892033	-2.85151	1.6912	2.84288
crestedflycatcherblueheaded	no_fam	no_fam	ass	NA	2	sedentary	specialist	open	altrical	0.629119	0.630679	0.884688	0.30611	3.80158	-0.0570889	0.311823	-0.765127
crestedflycatcherwhitebellied	fam	family	soc	NA	2	sedentary	specialist	open	altrical	0.419932	0.948025	-0.0573918	0.786538	0.0821392	-0.290283	-0.820207	-0.878466
crestedflycatcherwhitetailed	fam	family	soc	7.42	2	sedentary	specialist	open	altrical	0.177987	0.63795	-0.501853	-0.104178	-0.0855585	0.538423	-0.977897	-1.06006
crombeccape	fam	family	soc	8.5	14	sedentary	specialist	open	altrical	0.590791	0.153187	-0.726042	-0.531378	0.465722	0.525319	0.121909	-0.953554
crombecgreen	coop_fam	coop_families	breed	NA	6	sedentary	specialist	open	altrical	0.517956	0.699699	0.858171	0.356502	3.58782	-0.0879989	1.28881	-1.04253
crombecredcapped	fam	family	soc	NA	5	sedentary	specialist	open	altrical	0.501675	-0.143431	0.406886	0.237152	2.64692	-0.766719	-0.0461526	-0.857375
crombecredfaced	no_fam	no_fam	soc	NA	12	sedentary	specialist	open	altrical	0.320532	0.372288	-0.775408	-0.330842	0.322381	-0.0452307	-0.541591	-0.920899
crossbillred	no_fam	no_fam	ass	16.08	499	sedentary	generalist	open	altrical	0.9619	-1.88774	1.64	0.337467	-0.526279	1.61956	-1.0184	-0.320037
crowamerican	coop_fam	coop_families	ass	16.33	352	sedentary	generalist	open	altrical	1.01179	-1.08406	1.46394	-0.214296	-0.611676	1.64968	-1.67444	1.22819
crowcape	fam	family	ass	NA	32	sedentary	generalist	open	altrical	0.791039	0.434074	-0.975617	-0.307234	0.235383	1.2048	-1.62794	1.50028
crowcarrion	coop_fam	coop_families	ass	19.1667	1235	sedentary	generalist	open	altrical	1.05958	-2.1539	0.777783	0.563868	-0.49376	1.62239	-2.03839	1.32482
crowcollared	fam	family	soc	NA	2	sedentary	generalist	open	altrical	-0.322148	-0.892431	-0.483895	-1.17638	-0.139129	-0.244032	-1.36583	1.46516
crowfish	no_fam	nk-coop	breed	14.5	63	migratory	generalist	open	altrical	-0.480112	0.0856119	-0.119987	1.12655	-1.11215	-0.183672	-0.616161	1.82345
crowhouse	no_fam	no_fam	ass	NA	273	sedentary	generalist	open	altrical	-1.68429	-0.930539	-0.790676	-1.51215	0.296469	0.328627	1.36193	0.942575
crowlargebilled	fam	family	soc	NA	166	sedentary	generalist	open	altrical	-0.336303	-0.803364	0.387597	-0.277062	-0.631074	1.95965	-1.45166	1.44184
crowlittle	no_fam	no_fam	soc	16.3808	15	migratory	generalist	open	altrical	0.478424	-0.689252	-1.77756	-1.27319	0.277764	0.638802	-0.291584	1.11724
crownedcranegrey	no_fam	no_fam	ass	28	90	sedentary	generalist	open	precocial	0.172745	0.876857	-0.0578586	-0.0154641	0.31637	0.4169	1.63612	2.47912
crownewcaledonian	fam	family	soc	NA	36	sedentary	generalist	open	altrical	0.288186	1.28891	0.160034	-0.798442	-0.795249	-1.13579	-1.12896	1.40803
crownorthwestern	coop_fam	coop_families	ass	16.75	57	sedentary	generalist	open	altrical	-0.44526	-1.87627	1.35458	0.582728	-1.22448	-0.496616	1.95372	0.980964
cuckooafrican	no_fam	no_fam	soc	NA	8	migratory	specialist	open	altrical	-0.0973383	-0.845498	-0.70447	0.309039	1.80116	0.123396	-0.566021	0.440525
cuckooashcoloured	no_fam	no_fam	soc	NA	0	sedentary	specialist	open	altrical	0.469822	-0.131444	-0.210266	-0.672121	0.979009	0.428223	-0.883347	-0.0285116
cuckooasianemerald	no_fam	no_fam	breed	NA	3	sedentary	specialist	open	altrical	-0.982745	-0.917246	0.418878	-1.2829	0.311715	-0.802296	-0.738071	-0.32942
cuckoobandedbay	no_fam	no_fam	soc	NA	4	sedentary	specialist	open	altrical	-1.64087	-0.435673	-0.408587	-0.567171	0.195477	0.919992	0.0862701	-0.178629
cuckoobarredlongtailed	no_fam	no_fam	breed	NA	16	sedentary	specialist	open	altrical	-0.126279	0.524894	-0.727364	-0.565757	0.184695	-0.284885	-0.361481	0.159713
cuckooblack	no_fam	no_fam	soc	NA	19	sedentary	generalist	open	altrical	0.195435	-0.411395	-0.325891	0.0365119	2.39713	0.24971	-1.18437	0.381191
cuckooblackbellied	no_fam	no_fam	soc	NA	2	sedentary	specialist	open	altrical	-0.715835	0.245962	0.92938	0.953559	0.854254	-0.0803417	-0.0664911	0.483571
cuckooblackbilled	no_fam	no_fam	soc	5	39	migratory	specialist	open	altrical	0.943248	-1.62972	1.44415	-0.963187	0.027086	-0.430483	-1.36817	-0.0572395
cuckooblackeared	no_fam	no_fam	breed	NA	10	migratory	generalist	open	altrical	0.175803	-0.529889	-1.57312	-1.08174	-0.0217379	1.54197	-0.408098	-0.435915
cuckoobrush	no_fam	no_fam	breed	NA	29	sedentary	generalist	open	altrical	-0.778576	-0.0911572	-0.346097	-0.161103	-0.174349	0.802998	-0.938423	-0.135201
cuckoochestnutbellied	no_fam	no_fam	soc	NA	0	sedentary	specialist	open	altrical	-1.92311	0.183421	1.35354	-2.04961	-0.33397	-1.96666	-0.317166	0.839042
cuckoochestnutbreasted	no_fam	no_fam	breed	NA	19	sedentary	specialist	open	altrical	-0.62715	0.836997	-0.0958689	2.0086	-0.463097	0.537783	-0.624185	-0.0399878
cuckoocommon	no_fam	no_fam	breed	12.9167	1051	migratory	generalist	open	altrical	0.625182	-1.98453	0.81061	0.436495	-0.570113	1.7079	-0.702838	0.294123
cuckoodarkbilled	no_fam	no_fam	soc	NA	6	sedentary	specialist	open	altrical	-0.586224	0.00159392	0.264044	0.324806	0.801841	1.24432	-0.615074	-0.00267166
cuckoodidric	no_fam	no_fam	soc	6	82	sedentary	generalist	open	altrical	0.0728852	-0.390606	-0.519624	0.371717	1.91818	0.843534	0.31732	-0.348525
cuckoodovebarred	no_fam	no_fam	soc	NA	4	sedentary	generalist	open	altrical	-0.99928	-0.281411	0.519271	-0.898309	-0.198033	0.614858	-0.911646	0.853455
cuckoodoveblackbilled	no_fam	no_fam	soc	NA	9	sedentary	generalist	open	altrical	-0.612832	0.669128	-0.0901644	2.07833	-0.321495	-0.151777	-0.75201	0.554909
cuckoodovecrested	no_fam	no_fam	soc	NA	2	migratory	specialist	open	altrical	0.16893	1.11916	-0.55558	2.94034	-0.715576	-0.826209	-0.782179	1.30874
cuckoodovemackinlays	no_fam	no_fam	soc	NA	4	sedentary	generalist	open	altrical	-0.0164633	1.12405	-0.136979	2.61856	-0.67178	-0.792119	0.505313	0.557319
cuckoodovephilippine	no_fam	no_fam	soc	NA	2	sedentary	specialist	open	altrical	-1.9034	-0.493924	-0.488077	-0.237712	-0.219661	-0.867697	-0.67572	0.840234
cuckoodrongo	no_fam	no_fam	breed	NA	20	sedentary	generalist	open	altrical	-1.41971	-0.705741	-0.18634	-0.515347	0.26506	0.344587	-0.289819	-0.161583
cuckooduskylongtailed	no_fam	no_fam	soc	NA	11	sedentary	generalist	open	altrical	0.725139	0.843965	0.730982	0.362498	2.86078	-0.168915	-0.874169	0.275132
cuckoodwarf	no_fam	no_fam	ass	NA	0	sedentary	specialist	open	altrical	-0.999067	0.659865	-1.17355	0.718525	-0.71056	1.29923	0.34661	-0.254278
cuckoofantailed	no_fam	no_fam	breed	5.975	9	sedentary	specialist	open	altrical	0.581351	0.666523	-0.32546	-0.92589	-0.626437	1.77342	-1.61683	0.0180225
cuckoogreatspotted	no_fam	no_fam	ass	NA	260	sedentary	generalist	open	altrical	-0.0546102	-0.10519	-0.912157	0.40478	0.603338	2.13693	-0.56232	0.468508
cuckoogreybellied	no_fam	no_fam	breed	NA	0	sedentary	generalist	open	altrical	-1.39789	-0.889519	-1.08448	-1.58115	0.261362	0.365928	-0.122179	-0.509022
cuckooguira	fam	nk-coop	soc	NA	55	sedentary	specialist	open	altrical	-0.210457	0.25037	-0.114274	-0.382356	0.632641	1.35703	0.675844	0.574055
cuckooindian	no_fam	no_fam	soc	NA	31	sedentary	generalist	open	altrical	-0.963379	-1.11064	0.0455588	-0.814739	0.0415922	0.818845	-1.13801	0.583954
cuckooklaass	no_fam	no_fam	soc	NA	47	sedentary	specialist	open	altrical	0.0945164	-0.394946	-0.249991	0.213961	2.32523	0.259186	-0.388759	-0.391655
cuckoolesser	no_fam	no_fam	soc	NA	50	migratory	specialist	open	altrical	-0.235561	-0.896757	0.542952	-0.875501	-0.291023	0.518954	-0.566213	0.036337
cuckoolevaillants	no_fam	no_fam	soc	NA	17	migratory	specialist	open	altrical	-0.164132	-0.630311	-0.723245	0.279761	1.41553	0.162205	-0.309077	0.498306
cuckoomadagascar	no_fam	no_fam	breed	NA	4	migratory	specialist	open	altrical	-0.650024	0.401004	-0.638198	-0.108793	-0.541169	0.404671	-0.215437	0.227769
cuckoooriental	no_fam	no_fam	breed	NA	2	migratory	specialist	open	altrical	1.01521	-2.8529	1.36266	0.622245	-0.418406	0.631213	-1.72149	0.244223
cuckoopallid	no_fam	no_fam	breed	NA	43	sedentary	specialist	open	altrical	0.244826	-0.540203	-1.5058	-1.09964	0.0117659	1.60815	-1.32517	0.235041
cuckoopearlybreasted	no_fam	no_fam	soc	NA	18	migratory	specialist	open	altrical	-0.605448	0.39731	0.132194	0.56441	0.464152	1.80019	-0.431114	0.0785421
cuckoopied	no_fam	no_fam	soc	NA	46	migratory	generalist	open	altrical	-0.494095	-0.620152	-0.981261	0.0636141	0.871239	1.51542	-0.482554	0.110778
cuckooplaintive	no_fam	no_fam	soc	NA	24	sedentary	generalist	open	altrical	-1.62751	-0.467015	-0.0469278	-0.319576	0.211735	0.352014	0.184455	-0.408032
cuckooredchested	no_fam	no_fam	soc	NA	64	migratory	generalist	open	altrical	0.271694	0.312218	-0.0346294	0.0997734	2.04503	0.878729	-0.246625	0.278323
cuckoorustybreasted	no_fam	no_fam	breed	NA	5	sedentary	generalist	open	altrical	-1.20616	0.0801162	-0.526173	0.84596	0.201294	-0.247221	-0.644949	-0.100929
cuckooshrikeblack	no_fam	no_fam	soc	5.5	5	sedentary	generalist	open	altrical	0.420531	-0.00377497	-0.341674	-0.111444	1.2934	0.10773	-1.11593	-0.171146
cuckooshrikeblackfaced	fam	family	ass	NA	36	migratory	generalist	open	altrical	0.202532	-0.473446	-1.45618	-1.09115	-0.0107325	1.58111	-0.927643	0.43719
cuckooshrikegrey	fam	family	ass	NA	5	sedentary	specialist	open	altrical	0.390838	0.693519	-0.664178	-0.277998	-0.261045	0.435317	-1.25167	0.213418
cuckooshrikeground	coop_fam	coop_families	ass	NA	0	sedentary	specialist	open	altrical	0.478284	-0.530758	-1.72969	-1.17004	0.0285995	1.5701	-2.06545	0.545718
cuckooshrikewhitebreasted	fam	family	ass	NA	8	sedentary	specialist	open	altrical	-0.180082	-0.194504	-0.245928	0.0796003	1.3564	0.0254748	0.980415	-0.0459701
cuckooshrikeyelloweyed	no_fam	no_fam	soc	NA	9	sedentary	generalist	open	altrical	-0.932444	0.50546	-0.0888865	0.161315	-0.642221	0.655697	-0.665326	0.505645
cuckoosquirrel	no_fam	no_fam	soc	NA	28	sedentary	specialist	open	altrical	-0.653921	0.36341	0.283622	0.52992	0.464111	1.93827	-0.676548	0.398979
cuckoosunda	no_fam	no_fam	breed	NA	0	sedentary	specialist	open	altrical	-0.929145	0.710275	-0.558894	1.12883	-0.194405	0.268751	-0.432948	0.511069
cuckoothickbilled	no_fam	no_fam	soc	NA	15	sedentary	specialist	open	altrical	0.286581	0.0616346	-0.114702	-0.171114	1.65548	0.042967	-1.09266	0.607208
cuckooviolet	no_fam	no_fam	soc	NA	4	sedentary	generalist	open	altrical	-1.49164	-0.110547	-0.0791084	0.267706	0.244505	0.396592	-0.14684	-0.436941
cuckooyellowthroated	no_fam	no_fam	soc	NA	9	sedentary	generalist	open	altrical	1.24697	0.785936	1.35225	0.229282	4.56258	-0.955056	-0.734342	-0.0287304
curassowhelmeted	fam	family	soc	NA	11	sedentary	specialist	open	precocial	0.0939828	1.37735	-0.0102097	0.108991	-0.929675	-0.242398	-1.16261	2.68074
curassowredbilled	fam	family	soc	NA	20	sedentary	specialist	open	precocial	0.603453	0.597258	-1.44514	-0.236624	-0.904234	-2.53051	-1.35321	2.81917
curassowsalvins	fam	family	soc	NA	5	sedentary	specialist	open	precocial	-0.418598	0.792281	0.737205	1.29791	0.40497	-0.496774	-0.822819	2.71343
curassowyellowknobbed	fam	family	soc	NA	15	sedentary	specialist	open	precocial	-0.288176	0.969214	-1.37096	0.289827	-0.538403	1.03834	-1.39514	2.44671
curlewbristlethighed	no_fam	no_fam	ass	23.834	48	migratory	generalist	open	precocial	1.00792	-3.29211	0.400579	0.342785	-0.990493	-2.57584	1.24636	1.08584
curlewlongbilled	fam	family	ass	10	109	migratory	generalist	open	precocial	1.21704	-0.703599	0.208208	-1.00016	-0.606406	-0.33959	1.19789	1.38343
dacnisblue	coop_fam	coop_families	breed	NA	12	sedentary	generalist	open	altrical	-0.693492	0.114806	0.308587	0.64031	0.649035	1.33197	-0.466986	-0.863635
darteroriental	no_fam	no_fam	ass	17.411	63	sedentary	generalist	open	altrical	-1.7326	-0.286457	-0.535076	-0.562342	0.171407	0.690866	1.99508	1.91898
dickcissel	no_fam	no_fam	ass	4	143	migratory	generalist	open	altrical	0.449274	-1.1385	0.690393	-1.17411	-0.18411	-0.570981	1.42466	-0.467092
dipperamerican	no_fam	no_fam	ass	7.2	87	sedentary	specialist	closed	altrical	0.667947	-1.79355	0.988118	0.416082	-0.87874	0.449247	1.48125	-0.2232
dipperwhitethroated	no_fam	no_fam	ass	10.6	650	sedentary	specialist	closed	altrical	0.77539	-0.809263	0.961328	0.530485	-1.14707	2.04742	1.46307	-0.151217
diucafinchcommon	fam	family	soc	NA	13	sedentary	generalist	open	altrical	1.37267	1.10233	-0.111461	-0.653956	-0.961774	1.40968	0.852415	-0.329583
dollarbirdasian	no_fam	no_fam	ass	NA	59	sedentary	specialist	closed	altrical	-0.890872	-1.00433	0.136532	-0.648707	0.0131507	0.90701	-0.956399	0.699403
donacobiusblackcapped	coop_fam	coop_families	ass	NA	9	sedentary	specialist	open	altrical	-0.741009	-0.00654579	0.658852	0.475514	1.02695	0.436552	0.83096	-0.272146
doraditocrested	fam	family	soc	NA	2	sedentary	specialist	closed	altrical	0.268823	0.151583	0.338945	-1.19104	1.31849	-0.127081	1.97871	-1.23028
doraditosubtropical	fam	family	soc	NA	5	migratory	specialist	open	altrical	0.872862	1.29249	-0.0345329	0.221428	-1.13482	1.35722	1.92495	-1.35069
doraditowarbling	fam	family	soc	NA	3	sedentary	specialist	open	altrical	0.453368	0.0811611	-0.0989029	-0.818581	0.0615803	-0.50302	1.88441	-1.26266
dotterelblackfronted	fam	family	ass	NA	6	sedentary	generalist	open	precocial	0.00831115	-0.262545	-1.0571	-0.986399	-0.124514	1.48046	1.38166	-0.442668
dotterelnewzealand	fam	family	ass	NA	35	sedentary	generalist	open	precocial	1.08515	1.34482	2.53782	-0.14075	-0.932033	-2.2087	2.75351	0.762919
dotterelredkneed	no_fam	no_fam	soc	NA	8	sedentary	generalist	open	precocial	0.119468	-0.180472	-1.15873	-1.04414	-0.180521	1.3536	1.37139	-0.132907
dovecaribbean	no_fam	no_fam	soc	NA	2	sedentary	specialist	open	altrical	-0.118487	1.32149	0.897332	-1.16838	-0.0469406	-0.173199	-0.505323	0.912749
dovediamond	no_fam	no_fam	soc	NA	40	migratory	specialist	open	altrical	-0.130028	-1.4997	-1.83816	-1.36883	0.566222	0.112921	-0.787486	-0.31403
doveeared	no_fam	no_fam	soc	NA	66	sedentary	specialist	open	altrical	0.0578872	0.729755	-0.365073	0.252728	-0.259522	2.89253	-0.199175	0.36666
dovegreychested	no_fam	no_fam	soc	NA	2	sedentary	generalist	open	altrical	-1.70343	-0.289901	0.0272232	0.394025	-0.349667	-0.707994	-0.605592	0.812352
doveinca	no_fam	no_fam	ass	10.83	39	sedentary	specialist	open	altrical	0.103834	-0.0137101	-0.848662	-1.35699	-0.459639	1.6515	-1.60097	-0.0577058
dovelaughing	no_fam	no_fam	soc	18	260	sedentary	generalist	open	altrical	-0.207329	-0.711086	-0.89831	0.0713811	1.01296	1.3571	0.976095	0.11772
dovelemon	no_fam	no_fam	ass	NA	0	sedentary	generalist	open	altrical	0.185804	0.734095	-0.208408	0.0956863	0.176736	0.624427	-0.394396	0.63306
dovemourning	no_fam	no_fam	ass	31.33	401	sedentary	generalist	open	altrical	0.614493	-0.517366	1.01384	-0.890085	-0.401541	0.980771	0.995399	0.395006
dovenamaqua	no_fam	no_fam	soc	NA	56	sedentary	specialist	open	altrical	0.0788344	-0.93335	-1.74583	0.638522	0.582566	0.575079	0.793887	-0.329165
doveringnecked	no_fam	no_fam	ass	34.58	59	sedentary	generalist	open	altrical	0.538542	0.603828	-0.73982	-0.0299045	0.618406	1.46392	-0.462086	0.671973
dovescaled	no_fam	no_fam	soc	NA	0	sedentary	generalist	open	altrical	-0.52769	0.390619	-0.535126	0.0297606	0.392868	1.38733	0.996199	-0.0963866
dovespotted	no_fam	no_fam	soc	9.8	119	sedentary	specialist	open	altrical	-1.2297	-0.350914	-0.312393	-0.632864	-0.154734	1.55352	0.0807105	0.55456
dovestephans	no_fam	no_fam	soc	NA	8	sedentary	generalist	open	altrical	-0.777873	0.540504	-0.204151	1.84552	-0.257228	-0.11424	-0.758549	0.739795
dovetambourine	no_fam	no_fam	soc	5.5	20	sedentary	generalist	open	altrical	0.393609	0.371649	0.238836	0.0476685	2.61814	0.147564	-0.204847	0.272899
dovevinaceous	no_fam	no_fam	ass	NA	17	migratory	generalist	open	altrical	-0.618245	-2.16703	-1.43628	0.844593	2.0562	-0.83212	-0.0598636	0.317703
dovewhitewinged	no_fam	no_fam	ass	21.8	198	sedentary	generalist	open	altrical	-0.102299	0.280221	-0.682457	-1.13278	-0.51104	1.63008	-0.146235	0.636964
dovezebra	no_fam	no_fam	soc	18.6767	59	sedentary	specialist	open	altrical	-1.2489	0.25188	-0.513929	0.531131	-0.0580369	0.263725	0.0711238	0.140231
dowitcherlongbilled	no_fam	no_fam	ass	13.2	150	migratory	generalist	open	precocial	1.57822	-3.49248	-0.73058	2.20584	-0.891646	-1.58536	0.374235	0.28717
dowitchershortbilled	no_fam	no_fam	ass	13.3	148	migratory	generalist	open	precocial	1.26126	-2.49876	1.54917	0.705065	-0.547558	-0.424922	-0.112483	0.260222
drongoashy	no_fam	no_fam	soc	NA	19	migratory	generalist	open	altrical	-0.637547	-0.848505	-0.0374637	-0.697598	-0.112549	0.786572	-1.13746	-0.103354
drongoblack	coop_fam	coop_families	breed	NA	49	sedentary	specialist	open	altrical	-1.0206	-0.843805	-0.503873	-0.994913	-0.0940978	1.44785	-1.19156	-0.00287072
drongoforktailed	fam	family	ass	6.83	110	sedentary	generalist	open	altrical	0.0969276	-0.127134	-0.475986	0.259491	1.82385	0.862731	0.60382	-0.213066
drongoshining	fam	family	soc	NA	4	sedentary	generalist	open	altrical	0.775598	0.514391	1.20358	0.07868	4.46987	-0.907313	-0.397862	0.076224
drongosquaretailed	fam	family	soc	NA	7	sedentary	specialist	open	altrical	-0.202582	0.123927	-0.0674918	0.149703	1.58124	0.0616239	0.954485	-0.364282
duckafricanblack	fam	family	ass	NA	36	sedentary	generalist	open	precocial	0.142792	0.880532	-0.27768	-0.0245355	0.548014	1.25821	2.08987	1.65905
duckamericanblack	no_fam	no_fam	ass	26.6	424	migratory	generalist	open	precocial	1.01531	-1.97703	2.34207	0.627724	-0.290314	-0.890884	1.76176	1.68257
duckaustralianwood	fam	family	soc	9.11507	66	sedentary	specialist	closed	precocial	0.240941	-0.00729962	-1.10391	-1.10084	-0.148804	1.28712	1.46937	1.48792
duckblackheaded	no_fam	no_fam	ass	NA	21	sedentary	generalist	open	precocial	0.725555	0.308277	0.0730671	-1.31896	0.680305	-0.671364	2.01962	1.33538
duckblue	no_fam	no_fam	ass	NA	34	sedentary	generalist	closed	precocial	0.588272	0.882913	3.74465	0.187474	-1.30635	-1.15871	3.11776	1.7089
duckbluebilled	no_fam	no_fam	ass	16	24	sedentary	generalist	open	precocial	0.852186	1.33974	1.40285	-1.1808	-0.636555	-0.20079	1.92976	1.7551
duckharlequin	no_fam	no_fam	ass	14.6	251	migratory	specialist	open	precocial	0.745882	-2.78257	1.05759	1.02404	-0.685499	-0.348813	1.27462	1.22732
ducklongtailed	no_fam	no_fam	ass	22.7	371	migratory	generalist	open	precocial	1.04532	-3.76746	-0.446737	2.38361	-0.671009	-0.998041	0.882177	1.28425
duckmaccoa	no_fam	no_fam	ass	NA	30	sedentary	generalist	open	precocial	0.833228	0.760164	-0.772745	-0.932967	-0.0600323	0.0705115	1.8608	1.43903
duckmottled	no_fam	no_fam	ass	13.42	51	sedentary	generalist	open	precocial	-0.18389	0.704221	-0.0378791	-1.03942	-0.759636	0.334873	1.74051	1.86064
duckmusk	no_fam	no_fam	soc	NA	64	sedentary	specialist	open	precocial	1.03147	1.15618	0.607317	-1.23308	-0.402233	-0.0834314	1.64125	2.33259
duckpacificblack	no_fam	no_fam	ass	27.1671	83	sedentary	specialist	open	precocial	-0.351133	0.319161	-0.772279	-0.409895	-0.557124	2.37169	1.3329	1.65076
duckpinkeared	no_fam	no_fam	soc	NA	32	migratory	specialist	open	precocial	1.13366	0.69737	-0.761785	-1.30994	-0.293217	0.395621	1.63135	1.09267
duckredbilled	no_fam	no_fam	ass	15.16	51	sedentary	generalist	open	precocial	0.234011	0.804626	-0.373965	0.0278794	0.722153	1.32061	1.72002	1.415
duckringnecked	no_fam	no_fam	ass	20.42	277	migratory	generalist	open	precocial	1.08309	-1.43348	2.61554	0.148191	-0.591597	0.37966	1.33973	1.35783
duckruddy	no_fam	no_fam	ass	13.6	329	sedentary	generalist	open	precocial	0.78547	0.384165	0.927406	-0.105195	-1.30108	2.81325	1.70515	1.18157
duckwhitebacked	fam	family	soc	12	0	sedentary	generalist	open	precocial	0.139684	0.828882	-0.350451	0.0873048	0.494993	1.34204	1.68372	1.47048
duckwood	no_fam	no_fam	ass	22.5	632	sedentary	specialist	closed	precocial	0.482339	-0.383704	1.98162	-0.729511	-0.532535	0.767676	2.1242	1.33625
duckyellowbilled	no_fam	no_fam	ass	29.08	59	sedentary	generalist	open	precocial	0.373668	1.05556	0.0902614	-0.0440427	1.15749	1.18854	2.13388	1.64643
dunlin	no_fam	no_fam	ass	28.834	845	migratory	generalist	open	precocial	0.973217	-3.84556	-0.458854	2.20935	-0.743905	-1.13506	1.0487	-0.414456
eaglebald	no_fam	no_fam	ass	31.33	1406	sedentary	specialist	open	altrical	0.941508	-1.59261	1.6125	0.725695	-0.845464	1.25112	0.153174	2.49574
eaglebooted	fam	family	ass	NA	247	migratory	specialist	open	altrical	1.21721	-0.789996	0.00971408	-0.160111	-0.827682	2.11686	-2.09489	1.62644
eaglecrested	fam	family	ass	NA	14	sedentary	specialist	open	altrical	-0.720208	0.08087	0.613332	0.63062	0.984324	0.548811	-1.00952	2.19598
eaglegolden	fam	family	ass	32	1569	sedentary	specialist	closed	altrical	0.887756	-1.47775	0.911735	0.822617	-0.873091	2.1455	0.568675	2.40187
eagleharpy	fam	family	ass	16.8	69	sedentary	specialist	open	altrical	-0.680355	0.182791	0.779359	0.655117	0.789011	0.523353	-1.30072	3.01833
eaglelittle	fam	family	ass	25.9479	41	sedentary	specialist	open	altrical	0.167356	-0.493866	-1.5427	-1.12718	0.0175309	1.51142	-1.18634	1.63109
eaglelongcrested	no_fam	no_fam	ass	13	38	sedentary	specialist	open	altrical	0.046337	-0.449206	-0.415898	0.300643	2.37789	0.0934465	-0.251923	1.94659
eaglemartial	fam	family	ass	22	104	sedentary	specialist	open	altrical	0.0247796	-0.109043	-0.933012	0.461472	0.943788	1.3597	-0.0282367	2.62653
eagleowlcape	fam	family	ass	NA	69	sedentary	specialist	open	altrical	0.989774	0.886628	-0.87259	-0.927269	-0.371909	0.815417	-0.231186	1.81276
eagleowleurasian	no_fam	no_fam	soc	27.3333	987	sedentary	specialist	open	altrical	0.856085	-1.68503	0.959418	0.393511	-0.529877	1.51054	-0.136716	2.14214
eagleowlgiant	coop_fam	coop_families	ass	15	66	sedentary	specialist	open	altrical	0.361469	0.600895	-0.494449	0.0754073	1.06986	1.35758	-0.143372	2.28199
eagleowlspotted	fam	family	ass	NA	86	sedentary	specialist	open	altrical	-0.0454148	-0.257291	-0.762361	0.444984	1.33089	0.755195	1.22248	1.3894
eagletawny	fam	family	ass	18	208	sedentary	specialist	open	altrical	-0.202543	-0.879569	-1.40958	0.163661	0.918285	0.779889	-1.00045	2.2664
eagleverreauxs	no_fam	no_fam	ass	NA	186	sedentary	specialist	open	altrical	0.530287	1.06882	-0.678439	-0.180031	-0.0025301	0.964392	1.85848	2.52189
eaglewahlbergs	no_fam	no_fam	soc	14	66	sedentary	specialist	open	altrical	-0.164407	-0.843599	-1.07123	0.334332	1.21787	0.156502	-0.778255	1.70022
eaglewedgetailed	fam	family	ass	11	125	sedentary	specialist	open	altrical	0.221202	-0.315229	-1.43787	-1.14674	0.00108402	1.47565	-0.896198	2.5065
earednightjarspotted	fam	family	ass	NA	6	sedentary	specialist	open	precocial	0.168157	-0.896379	-1.74308	-1.23062	0.270805	0.842103	-0.863936	0.339047
earednightjarwhitethroated	fam	family	ass	NA	16	sedentary	specialist	open	precocial	0.209201	0.314392	-0.0564723	-1.66699	-0.247694	0.160238	-1.0879	0.748187
egretcattle	no_fam	no_fam	ass	23	654	sedentary	generalist	open	altrical	-0.483218	0.126921	0.0526116	-0.0588419	0.388919	2.38244	1.56458	1.01835
egretgreat	no_fam	no_fam	ass	22.834	702	sedentary	specialist	open	altrical	-0.486699	0.107166	-0.00911021	0.108525	0.00135436	2.93576	1.86534	1.65157
egretintermediate	no_fam	no_fam	ass	NA	0	sedentary	generalist	open	altrical	-0.782667	0.036963	-0.610822	-0.113357	0.227083	2.15819	1.67908	1.05621
egretlittle	no_fam	no_fam	soc	22.34	695	sedentary	generalist	open	altrical	-0.62539	-0.345388	-0.557445	-0.178381	0.256909	1.54226	1.64	1.14266
egretsnowy	no_fam	no_fam	ass	22.834	240	migratory	generalist	open	altrical	-0.568913	0.757731	0.54184	0.0562499	-0.210475	2.90196	1.83268	1.04963
eidercommon	no_fam	no_fam	ass	37.8	1303	sedentary	generalist	open	precocial	0.717291	-3.56891	-0.0818671	1.835	-0.373277	-2.38608	1.39963	1.95638
eiderking	no_fam	no_fam	ass	18.9	262	migratory	generalist	open	precocial	1.52218	-4.11659	-1.43966	3.25463	-0.79522	-2.04695	0.790792	1.86768
eiderspectacled	no_fam	no_fam	ass	18	77	migratory	specialist	open	precocial	1.24873	-3.33784	0.191429	1.04828	-0.713521	-1.98173	1.20753	1.7924
eiderstellers	no_fam	no_fam	ass	23	158	migratory	specialist	open	precocial	1.28343	-3.5678	-0.648724	2.00012	-0.862704	-1.71633	1.08829	1.4619
elepaio	fam	family	ass	17.83	30	sedentary	specialist	open	altrical	-0.307419	0.541554	0.151077	-0.0239467	-1.36344	-1.26015	0.141582	-0.613157
emeraldandean	no_fam	no_fam	soc	NA	0	sedentary	generalist	open	altrical	0.0121579	0.947203	-0.183641	1.04109	-0.852806	0.508753	-0.313455	-1.3263
emeraldbluetailed	no_fam	no_fam	soc	NA	6	sedentary	generalist	open	altrical	-0.845919	0.249852	1.08474	0.838763	0.811073	0.492896	1.53177	-1.82938
emeraldcoppery	no_fam	no_fam	soc	NA	2	sedentary	generalist	open	altrical	-0.817239	1.30261	-0.445005	-0.399694	-1.35115	0.416297	0.511468	-1.612
emeraldcopperyheaded	no_fam	no_fam	soc	NA	2	sedentary	generalist	open	altrical	-2.97359	-0.997414	0.982146	-1.06687	-0.858919	-1.90884	1.43426	-1.78733
emeraldcuban	no_fam	no_fam	soc	NA	8	sedentary	generalist	open	altrical	-0.214143	0.847277	-0.845668	-0.175132	-0.703421	0.747561	-0.228997	-1.54606
emeraldforktailed	no_fam	no_fam	soc	NA	0	sedentary	generalist	open	altrical	-1.30576	0.364719	0.10367	-0.332982	-0.531703	0.41707	1.31214	-1.74081
emeraldgarden	no_fam	no_fam	soc	NA	2	sedentary	generalist	open	altrical	-1.02414	0.609409	-0.054416	1.10411	-0.917162	0.140001	1.5926	-1.78988
emeraldglitteringbellied	no_fam	no_fam	soc	NA	0	sedentary	generalist	open	altrical	-0.180367	-0.17632	-0.263215	-0.363087	0.927439	0.733479	0.556592	-1.6862
emeraldglitteringthroated	no_fam	no_fam	soc	NA	0	sedentary	generalist	open	altrical	-0.71366	0.20101	0.396818	0.723858	0.605363	1.30968	0.135273	-1.55641
emeraldgreentailed	no_fam	no_fam	soc	NA	2	sedentary	generalist	open	altrical	0.734345	1.36069	-0.852929	0.0654075	-0.479728	0.0449664	-0.930562	-1.55093
emeraldhispaniolan	no_fam	no_fam	soc	NA	2	sedentary	generalist	open	altrical	0.00168209	0.624558	-0.771944	0.271712	-0.764108	0.106365	-1.07772	-1.5111
emeraldnarrowtailed	no_fam	no_fam	soc	NA	2	sedentary	generalist	open	altrical	1.15185	1.31845	-0.0704423	0.653656	-0.802288	-0.869061	-0.362665	-1.57498
emeraldplainbellied	no_fam	no_fam	soc	NA	0	sedentary	generalist	open	altrical	-1.33384	0.298701	0.136966	0.704293	-0.543324	-0.0558905	0.3198	-1.47319
emeraldpuertorican	no_fam	no_fam	soc	NA	3	sedentary	generalist	open	altrical	-0.273692	0.699886	0.284016	0.239451	-1.00078	-0.989845	-0.432934	-1.45776
emeraldredbilled	no_fam	no_fam	soc	NA	2	sedentary	generalist	open	altrical	-0.386362	1.0938	-0.621628	0.370528	-0.431548	0.43189	1.08912	-1.74474
emeraldsapphirespangled	no_fam	no_fam	soc	NA	0	sedentary	generalist	open	altrical	-0.557732	-0.0892465	0.879204	-0.103161	0.468916	0.0494791	-0.362057	-1.61797
emeraldshorttailed	no_fam	no_fam	soc	NA	2	sedentary	generalist	open	altrical	0.636477	1.33869	0.265435	0.833303	-0.991003	-0.512435	-0.368502	-1.50168
emeraldversicoloured	no_fam	no_fam	soc	NA	0	sedentary	generalist	open	altrical	-0.789808	-0.418486	0.384539	0.445172	0.793795	0.377448	0.174644	-1.6917
emeraldwhitebellied	no_fam	no_fam	soc	NA	0	migratory	generalist	open	altrical	-1.21953	0.460376	0.414632	-0.336907	-0.499399	0.408925	0.678993	-1.59895
emeraldwhitechested	no_fam	no_fam	soc	NA	0	sedentary	generalist	open	altrical	-0.966362	0.424208	-0.090498	0.466976	-0.386634	0.0939926	-0.262423	-1.42633
emu	fam	family	ass	16.6	352	migratory	generalist	open	precocial	0.502519	0.561545	-0.972186	-1.2843	-0.288462	1.22292	0.985805	3.74934
emutailgrey	fam	family	soc	NA	2	sedentary	specialist	open	altrical	-0.842652	0.709564	-0.0298143	0.182086	-0.911286	0.278641	1.24476	-0.500073
emuwrenmallee	fam	family	soc	NA	3	sedentary	generalist	open	altrical	2.05942	0.58646	-0.892278	-1.82561	-0.00111164	-2.31798	-0.357137	-1.09849
emuwrensouthern	coop_fam	coop_families	ass	NA	24	sedentary	specialist	open	altrical	1.09883	0.696384	0.893032	-1.05862	-0.320584	-0.594303	0.57604	-1.1265
eremomelablacknecked	coop_fam	coop_families	breed	NA	2	sedentary	specialist	open	altrical	0.394457	-0.237296	0.471094	0.23866	1.64825	-0.851476	-0.639402	-0.900482
eremomelaburntneck	coop_fam	coop_families	breed	NA	3	sedentary	specialist	open	altrical	0.642702	-0.0692917	-0.768261	-0.652224	0.569848	0.330858	-1.29229	-1.0561
eremomelagreencap	coop_fam	coop_families	breed	NA	9	sedentary	specialist	open	altrical	0.126824	0.201784	0.0461048	0.0700189	1.29091	0.0367052	1.14691	-1.10716
eremomelarufouscrowned	coop_fam	coop_families	breed	NA	4	sedentary	specialist	open	altrical	0.784895	0.568164	0.871198	0.330393	3.97221	-0.0184274	-0.757647	-0.765245
eremomelasenegal	coop_fam	coop_families	breed	NA	3	sedentary	specialist	open	altrical	-0.654814	-1.41304	-1.11725	0.772658	1.48238	-0.0588078	0.87648	-1.49799
eremomelayellowbellied	no_fam	no_fam	ass	2.08	10	sedentary	specialist	open	altrical	0.182264	-0.694045	-0.977554	0.357937	1.24788	0.642047	0.181273	-1.27712
eremomelayellowrumped	coop_fam	coop_families	breed	NA	2	sedentary	specialist	open	altrical	2.12623	0.3518	-1.69542	-1.67456	0.156357	-1.78007	7.24091e-05	-1.21205
euphoniaolivebacked	no_fam	no_fam	soc	NA	5	sedentary	specialist	open	altrical	-1.56532	0.0943125	0.109892	-0.0805847	-0.717195	0.530626	-0.956002	-0.662379
euphoniaorangebellied	no_fam	no_fam	soc	NA	5	sedentary	generalist	open	altrical	-0.710045	0.0494226	0.840986	0.863745	0.758843	-0.112829	-0.196105	-0.796912
euphoniaplumbeous	fam	family	soc	NA	2	sedentary	specialist	open	altrical	-1.27937	0.433801	0.510106	0.780583	-0.396986	0.215134	0.267861	-0.976722
euphoniapurplethroated	fam	family	soc	NA	6	sedentary	generalist	open	altrical	-0.565121	-0.14729	0.0998143	-0.0131718	0.879997	1.02847	-0.132567	-0.973969
euphoniarufousbellied	no_fam	no_fam	soc	NA	2	sedentary	specialist	open	altrical	-0.573662	0.00590105	1.01866	0.904804	1.07858	-0.0590518	-0.854818	-0.628185
euphoniavelvetfronted	fam	family	soc	NA	2	sedentary	generalist	open	altrical	-0.0557729	1.30803	-0.219966	0.788066	-0.851641	-0.675666	0.459449	-0.806875
fairyblackeared	no_fam	no_fam	soc	NA	5	sedentary	generalist	open	altrical	-0.701342	0.14437	0.791228	0.932101	0.654982	0.713193	-0.570773	-1.30004
fairybluebirdasian	no_fam	no_fam	soc	16.1	23	sedentary	generalist	open	altrical	-1.60406	-0.358332	-0.105895	-0.148473	0.338351	0.363425	-0.732064	0.258169
fairypurplecrowned	no_fam	no_fam	soc	NA	9	sedentary	specialist	open	altrical	-1.7409	-0.526072	-0.294975	0.740168	-0.386446	-0.432179	-0.491249	-1.3138
fairywrenbluebreasted	coop_fam	coop_families	ass	7	14	sedentary	specialist	open	altrical	1.80269	0.28683	-1.14279	-1.20339	-0.0331167	-0.802074	-1.54905	-1.02015
fairywrenbroadbilled	coop_fam	coop_families	breed	NA	2	sedentary	specialist	open	altrical	-0.0952219	1.02087	-0.459623	2.56232	-0.592223	-0.312287	-0.798079	-0.773926
fairywrenemperor	coop_fam	coop_families	ass	NA	2	sedentary	specialist	open	altrical	-0.710601	0.735135	-0.231544	1.96726	-0.552235	0.458892	-0.660406	-0.66401
fairywrenlovely	coop_fam	coop_families	ass	12	3	sedentary	specialist	open	altrical	-1.91284	-0.290639	-0.266948	-2.00258	-0.303734	-0.871057	0.97438	-1.01346
fairywrenpurplecrowned	coop_fam	coop_families	ass	5.53425	11	sedentary	specialist	open	altrical	-1.03739	-1.73095	-1.70087	-1.30251	0.64375	-1.75081	2.2111	-1.16154
fairywrenredbacked	coop_fam	coop_families	ass	7.69041	19	sedentary	specialist	open	altrical	-0.948493	-0.915278	-1.08238	-1.47699	0.384802	-0.529804	1.94746	-1.33104
fairywrenredwinged	coop_fam	coop_families	ass	16	16	sedentary	specialist	open	altrical	1.18451	0.518111	0.858125	-1.24107	-0.409995	-1.86693	0.675762	-0.922384
fairywrensplendid	coop_fam	coop_families	ass	11.0137	60	sedentary	specialist	open	altrical	0.924083	-0.680778	-1.63309	-1.53328	0.336594	-0.103838	-0.291939	-1.06874
fairywrensuperb	coop_fam	coop_families	ass	10.463	135	sedentary	specialist	open	altrical	0.946525	0.955029	0.35108	-1.19568	-0.532027	0.826635	0.286434	-0.911434
fairywrenvariegated	coop_fam	coop_families	ass	10.9726	29	sedentary	specialist	open	altrical	0.21457	-0.732704	-1.70113	-1.05208	0.0355468	1.45529	-0.30168	-1.26548
fairywrenwallaces	coop_fam	coop_families	breed	NA	2	sedentary	specialist	open	altrical	-0.496409	0.650976	-0.148944	2.04616	-0.34112	-0.160005	-0.638119	-0.953646
fairywrenwhiteshouldered	coop_fam	coop_families	ass	NA	4	sedentary	specialist	open	altrical	-0.76897	1.27794	0.28716	1.78727	-0.595588	0.154268	2.60432	-0.91363
fairywrenwhitewinged	coop_fam	coop_families	ass	5.97	29	sedentary	specialist	open	altrical	0.608678	-0.845153	-1.81011	-1.19141	0.272902	0.728634	-0.357517	-1.30885
falconbarbary	fam	family	ass	NA	38	sedentary	specialist	closed	altrical	1.12624	-0.911228	-1.39545	-0.181556	-0.437919	0.387612	0.576225	1.61536
falconblack	no_fam	no_fam	ass	NA	30	migratory	specialist	open	altrical	0.0573403	-0.520389	-1.47862	-1.16428	-0.0043329	1.45181	-0.938847	1.51895
falcongyr	no_fam	no_fam	ass	13.5	404	sedentary	specialist	closed	altrical	1.15218	-3.82167	-0.683921	2.53265	-0.757585	-1.10392	0.73554	1.7117
falconlanner	no_fam	no_fam	ass	NA	254	sedentary	generalist	open	altrical	-0.00413021	-0.356663	-1.21441	0.526627	0.523699	1.4674	-0.0152376	1.44173
falconperegrine	fam	family	ass	19.5	2695	sedentary	specialist	closed	altrical	0.370217	-1.5595	0.789015	0.987284	-0.963151	2.33436	0.87554	1.41222
falconprairie	no_fam	no_fam	ass	17.25	249	sedentary	specialist	closed	altrical	1.12426	-0.520562	-0.101691	-1.19504	-0.383723	-0.132518	0.974051	1.41151
falconpygmy	coop_fam	coop_families	ass	NA	27	sedentary	specialist	open	altrical	0.720171	0.462701	-1.51233	-0.446313	0.41823	0.49984	-0.290636	0.106515
falconrednecked	no_fam	no_fam	soc	NA	42	sedentary	specialist	open	altrical	-0.3846	-0.672707	-1.10482	0.268734	0.915022	1.42954	-0.208095	0.738696
falcontaita	no_fam	no_fam	soc	18	48	sedentary	generalist	closed	altrical	0.161599	0.658908	-0.217193	-0.953808	-0.307381	-1.2649	0.922435	1.04137
fantailgrey	no_fam	no_fam	ass	9.68767	56	sedentary	specialist	open	altrical	1.03759	0.910785	1.05751	-0.624352	-0.683928	1.00571	-0.218836	-1.0874
fantailrufous	no_fam	no_fam	ass	9.125	18	sedentary	specialist	open	altrical	-0.368643	-0.0330236	-0.0886115	-1.09945	-0.217714	0.431926	-1.14735	-0.835259
fieldfare	no_fam	no_fam	ass	18.1	551	migratory	generalist	open	altrical	1.03578	-2.63794	1.57219	0.65731	-0.372408	0.643063	-0.784753	0.257197
fieldwrenrufous	fam	family	soc	NA	2	sedentary	generalist	open	altrical	1.34884	-0.603692	-1.64044	-1.45381	0.496206	-0.798446	-0.762347	-0.794524
fieldwrenstriated	fam	family	soc	NA	5	sedentary	generalist	open	altrical	1.41387	1.40251	2.65342	-0.918605	-0.579297	-0.944835	1.75776	-0.48408
figbirdtimor	coop_fam	coop_families	ass	18	19	sedentary	specialist	open	altrical	-0.398401	0.480128	-0.718581	-0.816332	-0.277611	-1.63003	-0.923452	0.438385
finchbillcrested	coop_fam	coop_families	breed	NA	2	sedentary	generalist	open	altrical	-0.974865	-0.217658	0.793892	-1.16028	-0.041757	-0.343124	0.40419	-0.00516284
finchblackthroated	fam	family	ass	NA	19	sedentary	generalist	open	altrical	-0.995518	-0.941598	-0.952175	-2.21471	0.420788	-1.39811	0.313836	-0.788552
finchcrimsonbreasted	no_fam	no_fam	soc	NA	4	sedentary	generalist	open	altrical	-0.0690931	0.0879151	-1.72828	0.80743	-0.550138	0.100747	-0.337418	-0.965555
finchcrimsonwinged	no_fam	no_fam	soc	NA	20	sedentary	generalist	closed	altrical	1.17152	-0.570996	-0.681816	-0.0129098	-1.13168	1.05719	1.14521	-0.399376
finchcuckoo	no_fam	no_fam	breed	NA	24	sedentary	specialist	open	altrical	-0.06178	0.335927	0.056537	-0.265545	0.696869	0.320139	1.70504	-0.65451
finchhouse	no_fam	no_fam	ass	11.6	503	sedentary	generalist	open	altrical	0.604106	-0.366496	0.558795	-1.07532	-0.405406	1.08433	0.101419	-0.639718
finchlongtailed	no_fam	no_fam	ass	6.02466	44	sedentary	generalist	open	altrical	-1.16041	-1.73202	-1.58308	-1.33292	0.797787	-1.4114	1.17784	-0.954808
finchmasked	no_fam	no_fam	ass	6.94521	18	sedentary	generalist	open	altrical	-1.19669	-1.64636	-1.47376	-1.45926	0.746143	-1.21528	-0.0513974	-0.914087
finchpurple	no_fam	no_fam	soc	14	76	sedentary	generalist	open	altrical	0.941945	-1.52764	2.74782	-0.113956	-0.538051	0.647319	-0.0719246	-0.641787
finchredbrowed	no_fam	no_fam	soc	23.4356	13	sedentary	generalist	open	altrical	0.311734	0.590129	0.198353	-1.33243	-0.602286	0.914507	-0.860595	-0.804696
finchslenderbilled	fam	family	soc	NA	4	sedentary	generalist	open	altrical	3.20536	0.770574	-1.84679	1.99375	-0.448056	-1.8817	0.318998	-0.607717
finchstar	no_fam	no_fam	ass	2.37808	24	sedentary	generalist	open	altrical	-1.24913	-1.53365	-1.50434	-1.24186	0.487709	-0.774072	1.69539	-1.13331
finchwarbler	no_fam	no_fam	soc	NA	11	sedentary	specialist	open	altrical	1.12362	0.934454	-0.271051	0.79915	-0.349926	-1.64672	-0.912813	-0.756169
finchwhitebridled	no_fam	no_fam	soc	NA	4	sedentary	generalist	open	altrical	2.87938	0.417989	-0.946957	0.351619	-0.429652	-1.98778	1.19041	-0.33344
finchwoodpecker	no_fam	no_fam	soc	NA	2	sedentary	specialist	open	altrical	1.01184	1.19859	-0.0849445	0.813777	-0.434714	-1.78999	0.811046	-0.268563
finchyellowthighed	fam	family	soc	NA	2	sedentary	generalist	open	altrical	-2.67278	-0.755875	1.11963	-0.662787	-0.919208	-1.85403	0.996187	-0.297499
finchzebra	no_fam	no_fam	ass	4.32603	824	sedentary	generalist	open	altrical	0.178677	-0.566963	-1.58233	-1.05374	-0.0146997	1.44134	0.379762	-1.04873
finfootafrican	no_fam	no_fam	soc	NA	44	sedentary	generalist	closed	precocial	-0.00836452	-0.07719	0.00733868	0.249829	2.44581	0.0579985	0.922179	1.45783
firecrest	no_fam	no_fam	soc	NA	165	migratory	specialist	open	altrical	1.16946	-0.73424	1.34141	-0.647171	-0.344182	0.275294	-1.20602	-1.35293
firecrowngreenbacked	no_fam	no_fam	soc	NA	19	sedentary	specialist	open	altrical	1.15402	0.267562	1.39273	0.0827439	-0.816609	0.149844	-0.184028	-1.38441
fireeyefringebacked	fam	family	soc	NA	3	sedentary	specialist	open	altrical	0.385454	1.29832	-1.02347	0.0255434	-1.17772	-1.19242	-1.08807	0.049041
fireeyewhitebacked	fam	family	soc	NA	3	sedentary	specialist	open	altrical	-0.242743	0.543773	0.39124	0.148613	0.763887	1.30615	-0.936109	-0.216408
fireeyewhiteshouldered	fam	family	soc	NA	10	sedentary	specialist	open	altrical	0.0534254	-0.198454	-0.199854	-0.0649406	0.184583	-0.0887521	-1.25218	-0.259866
firefinchafrican	fam	family	soc	5	29	sedentary	generalist	open	altrical	-0.056959	0.325639	-0.103017	0.0604753	1.12069	0.808205	0.331628	-1.00031
firefinchjamesons	fam	family	soc	7.5	23	sedentary	generalist	open	altrical	0.227446	0.188819	-0.373273	-0.441795	0.733865	-0.144662	0.918153	-1.09097
firefinchredbilled	no_fam	no_fam	ass	7	48	sedentary	generalist	open	altrical	-0.30475	-0.58196	-0.963286	0.57639	0.92096	0.745454	1.36227	-1.28117
firetailbeautiful	no_fam	no_fam	ass	4.475	5	sedentary	generalist	open	altrical	1.33564	1.10654	2.21258	-1.06837	-0.496297	-0.808335	0.649773	-0.65817
firetailredeared	fam	family	ass	5.24	4	sedentary	generalist	open	altrical	1.35412	0.661146	0.691393	-1.06778	-0.350486	-1.79627	0.427774	-0.710465
firewoodgatherer	coop_fam	coop_families	soc	NA	13	sedentary	generalist	open	altrical	0.143275	0.17008	-0.0439735	-0.684817	0.433593	0.342409	1.82283	-0.239075
fiscalcommon	fam	family	ass	12	95	sedentary	generalist	open	altrical	0.415787	0.50046	-0.229809	-0.005695	0.938877	1.40597	-0.303989	-0.100873
fiscalgreybacked	coop_fam	coop_families	ass	3	7	sedentary	specialist	open	altrical	-0.0953597	-1.29331	-1.37212	1.09399	1.23929	0.224924	0.452094	-0.160716
fiscallongtailed	coop_fam	coop_families	breed	NA	2	sedentary	generalist	open	altrical	0.449971	0.953106	-1.35879	-0.484434	0.0525946	-0.42085	0.232091	0.257237
fiscalsomali	fam	family	soc	NA	2	sedentary	generalist	open	altrical	1.33743	0.992537	-2.22896	0.463578	0.124736	0.268351	0.364118	-0.0119494
fiscaltaita	fam	family	soc	NA	3	sedentary	generalist	open	altrical	0.875822	0.996796	-1.95881	-0.110003	0.145498	0.433784	-0.39875	-0.0162376
fisheagleafrican	no_fam	no_fam	soc	NA	134	sedentary	generalist	open	altrical	-0.0487537	-0.0567731	-0.374387	0.352059	1.81699	0.638345	1.73198	2.28289
fisheaglemadagascar	fam	nk-coop	ass	NA	33	sedentary	specialist	open	altrical	-0.538114	1.23491	-0.765383	-0.931433	-0.596015	-0.0273453	2.01287	2.42486
fishingowlpels	fam	family	ass	NA	38	sedentary	generalist	closed	altrical	0.497322	0.48073	0.572534	-0.0758857	3.12496	-0.206936	0.284817	2.37163
flamebackgreater	fam	family	soc	NA	16	sedentary	generalist	closed	altrical	-1.91606	-0.759192	-0.0996678	-0.991596	0.289362	0.0928119	-0.721805	0.696786
flamingoamerican	no_fam	no_fam	soc	40	572	sedentary	generalist	open	altrical	-0.322696	1.81079	-0.447131	0.119472	-1.01843	1.29194	2.11332	2.43201
flamingoandean	no_fam	no_fam	soc	25	38	migratory	specialist	open	altrical	2.19586	0.848283	-1.59454	1.43131	-1.14861	-1.00048	1.74205	2.15146
flamingochilean	no_fam	no_fam	soc	50	109	migratory	generalist	open	altrical	1.30603	0.715773	-0.712064	-0.291671	-0.452591	0.15205	1.51914	2.19725
flamingolesser	no_fam	no_fam	soc	50	151	migratory	generalist	open	altrical	0.388265	0.732617	-0.889778	0.0876383	-0.269485	0.843544	1.80209	2.11614
flamingopuna	no_fam	no_fam	soc	NA	36	sedentary	specialist	open	altrical	2.40864	0.896926	-1.59581	1.55552	-1.17848	-0.929014	1.70101	2.08415
flickerchilean	fam	family	soc	NA	2	sedentary	specialist	closed	altrical	0.964797	0.395122	1.8981	-0.649562	-0.718476	-0.0308495	-0.834312	0.792889
flowerpeckermidget	fam	family	soc	NA	2	sedentary	generalist	open	altrical	0.0606185	1.05017	-0.529809	2.92776	-0.752898	-0.804543	-0.0110472	-0.848416
flowerpeckerscarletbacked	fam	family	soc	NA	5	sedentary	generalist	open	altrical	-1.5987	-0.625943	0.0102615	-0.54316	0.203968	0.265526	0.475981	-1.2487
flowerpeckerscarletcollared	fam	family	soc	NA	3	sedentary	generalist	open	altrical	-1.68785	-0.28501	-0.589332	-0.549163	-0.537412	-1.73509	0.384643	-1.20235
flowerpiercerblack	no_fam	no_fam	soc	NA	4	sedentary	generalist	open	altrical	0.274187	0.848062	-0.306901	1.00847	-0.875675	-0.333763	-0.127948	-0.724922
flowerpiercerblackthroated	no_fam	no_fam	soc	NA	3	sedentary	generalist	open	altrical	1.27613	0.535324	-1.09999	1.4271	-1.38565	0.247401	-0.599603	-0.931856
flowerpiercerbluish	no_fam	no_fam	soc	NA	0	sedentary	generalist	open	altrical	0.906282	0.732873	-0.211574	0.869166	-0.645976	-0.272248	-1.36982	-0.723462
flowerpiercercinnamonbellied	fam	family	soc	NA	13	sedentary	generalist	open	altrical	-0.731649	0.833203	0.215812	-0.420093	-1.16405	0.744358	0.436107	-0.923243
flowerpiercergreater	no_fam	no_fam	soc	NA	3	sedentary	generalist	open	altrical	-1.07233	0.502845	0.33802	0.412212	-1.00219	-0.634614	-0.885591	-0.297323
flowerpiercergreybellied	no_fam	no_fam	soc	NA	6	sedentary	generalist	open	altrical	1.53198	0.851654	-0.940216	-0.0383942	-1.0876	-0.403216	-0.542668	-0.83204
flowerpiercerindigo	no_fam	no_fam	soc	NA	0	sedentary	generalist	open	altrical	-0.687926	0.57005	-0.0884814	1.03252	-0.958696	-0.551362	-0.88718	-0.582615
flowerpiercermasked	no_fam	no_fam	soc	NA	0	sedentary	specialist	open	altrical	0.603497	0.638381	-0.133666	0.867261	-0.477975	0.023019	-1.34321	-0.560184
flowerpiercermerida	no_fam	no_fam	soc	NA	2	sedentary	generalist	open	altrical	1.54554	1.7857	0.00463353	0.59291	-0.679304	-1.20778	0.612419	-0.825319
flowerpiercerrusty	fam	family	soc	NA	2	sedentary	generalist	open	altrical	0.6341	0.931606	-0.1564	0.58957	-0.874893	0.370581	0.685337	-1.09452
flowerpiercerslaty	fam	family	soc	NA	4	sedentary	generalist	open	altrical	-2.62312	-0.740797	0.24742	-0.3146	-1.21836	-1.70228	1.322	-1.02416
flowerpiercerwhitesided	fam	family	soc	NA	5	sedentary	generalist	open	altrical	0.847461	1.0395	-0.195579	1.08764	-0.685562	-0.22911	-0.718014	-0.89603
flufftailbuffspotted	no_fam	no_fam	ass	NA	30	sedentary	specialist	open	precocial	0.577359	0.216847	0.257552	-0.00354217	2.62363	0.126573	-1.01715	0.139619
flufftailredchested	coop_fam	coop_families	ass	8.25	23	sedentary	generalist	open	precocial	0.33406	0.816082	0.539288	0.0214002	1.53152	0.491548	2.18528	-0.239921
flufftailstreakybreasted	no_fam	no_fam	ass	NA	8	sedentary	generalist	open	precocial	0.23289	0.528758	0.681461	0.187745	1.62331	-0.349858	2.40085	-0.270952
flufftailwhitewinged	fam	family	soc	NA	20	migratory	generalist	open	precocial	1.84794	-0.553147	-1.81653	-1.36149	2.11153	-3.53839	-0.85549	-0.092031
flycatcheracadian	no_fam	no_fam	ass	12.08	79	migratory	generalist	open	altrical	0.477689	-0.69972	0.962925	-1.05366	-0.24812	0.42598	-0.811147	-0.839908
flycatcherafricandusky	no_fam	no_fam	ass	2.91	16	sedentary	specialist	open	altrical	0.270764	0.525068	-0.106459	-0.0826165	0.242	0.640249	-0.238782	-0.87548
flycatcherafricanforest	coop_fam	coop_families	ass	NA	2	sedentary	specialist	open	altrical	0.810578	0.615875	0.861788	0.324167	4.00872	-0.0521572	-0.835986	-0.00354532
flycatcherafricangrey	fam	family	soc	NA	3	sedentary	specialist	open	altrical	0.807678	1.22387	-1.59833	0.409138	-0.0914894	1.26708	0.623146	-0.648948
flycatcheralder	no_fam	no_fam	soc	9.08	54	migratory	generalist	open	altrical	1.25493	-1.90198	1.94049	0.883482	-0.806742	1.31836	-0.423536	-1.04438
flycatcheramericandusky	no_fam	no_fam	ass	9	39	migratory	specialist	open	altrical	1.18018	-1.11643	0.500024	-0.866	-0.503297	0.0278577	-0.939161	-1.05585
flycatcherashthroated	no_fam	no_fam	ass	11.92	83	sedentary	generalist	closed	altrical	0.91839	-0.0460906	-0.662722	-1.41432	-0.441517	0.710643	0.646522	-0.506506
flycatcherblackbilled	no_fam	no_fam	soc	NA	2	sedentary	specialist	open	altrical	-1.03029	0.864494	-0.579932	0.930398	-0.513845	0.404616	1.6907	-0.963152
flycatcherbluecrested	fam	family	soc	NA	2	sedentary	specialist	open	altrical	-1.02219	0.557406	-0.53045	1.46691	-1.18689	-0.5399	-0.417334	-0.553298
flycatcherbluethroated	no_fam	no_fam	soc	NA	6	sedentary	specialist	closed	altrical	-0.782456	-0.3078	0.525588	-0.844475	-0.126584	0.534447	-0.181034	-0.678675
flycatcherboatbilled	fam	family	soc	NA	2	sedentary	generalist	open	altrical	-0.63647	0.350793	0.248392	0.614227	0.492544	1.96849	-0.999433	0.18668
flycatcherbrancoloured	no_fam	no_fam	soc	NA	6	sedentary	specialist	open	altrical	-0.399197	0.167046	0.243943	0.0504679	0.651058	1.65125	0.283299	-1.0775
flycatcherbrowncrested	no_fam	no_fam	soc	11	26	sedentary	generalist	closed	altrical	-0.53188	-0.00125576	-0.0118901	-0.179604	0.713273	1.64544	-0.624392	-0.356516
flycatcherbuffbreasted	no_fam	no_fam	soc	2	15	sedentary	specialist	open	altrical	-0.0831063	0.610353	0.271266	-1.30712	-0.74709	0.625713	0.743207	-1.14964
flycatcherchat	fam	family	soc	NA	4	sedentary	specialist	open	altrical	1.36823	0.171015	-1.46845	-1.04746	0.509857	-0.632323	0.359116	-0.21532
flycatcherchestnutcapped	coop_fam	coop_families	ass	NA	2	sedentary	specialist	open	altrical	0.452102	0.509563	0.786383	0.182867	3.24631	-0.0485869	-0.687558	-1.01777
flycatchercinnamon	no_fam	no_fam	soc	NA	2	sedentary	generalist	open	altrical	0.481804	0.799402	0.0942429	0.421237	-0.635288	0.483254	-1.05913	-0.835993
flycatchercliff	fam	family	soc	NA	6	sedentary	specialist	open	altrical	-0.582347	-0.113062	0.192007	-0.0130705	0.504284	0.0655981	1.9085	-0.448126
flycatchercollared	no_fam	no_fam	ass	9.83333	422	migratory	specialist	open	altrical	1.14033	-1.52731	1.13252	-0.417402	-0.30001	-0.0419743	-0.721112	-1.01534
flycatchercordilleran	no_fam	no_fam	soc	NA	7	migratory	specialist	open	altrical	1.08438	-0.438398	0.258333	-0.949492	-0.654853	0.682506	-0.337678	-1.05174
flycatcherdarksided	no_fam	no_fam	soc	NA	14	migratory	specialist	open	altrical	0.703179	-1.70726	1.17753	0.605763	-1.07677	2.02429	-0.399587	-1.13558
flycatcherduskycapped	no_fam	no_fam	soc	NA	18	sedentary	generalist	open	altrical	-0.767152	0.186914	0.574014	0.593699	0.46845	1.29876	-0.321837	-0.562047
flycatcherduskychested	no_fam	no_fam	soc	NA	2	sedentary	generalist	closed	altrical	-0.783718	0.309424	1.19753	1.05013	0.857437	-0.148933	1.14576	-0.614373
flycatchereuropeanpied	no_fam	no_fam	ass	15	1296	migratory	generalist	open	altrical	1.06594	-2.34167	1.91426	-0.0450214	-0.0410909	-0.00115929	-0.731851	-1.04668
flycatcherforktailed	fam	family	soc	NA	30	sedentary	generalist	open	altrical	-0.495958	0.115645	0.020795	-0.101517	0.472716	1.48752	0.858575	-0.382579
flycatchergoldenbellied	fam	family	soc	NA	2	sedentary	generalist	open	altrical	-2.21662	-0.74287	0.398576	-0.311223	-0.772791	-1.52266	-0.231009	-0.0307147
flycatchergreatcrested	no_fam	no_fam	ass	14.92	46	migratory	generalist	closed	altrical	0.64079	-1.01444	1.63145	-0.920973	-0.173986	0.305512	-0.235379	-0.343375
flycatchergrey	no_fam	no_fam	soc	NA	34	migratory	generalist	open	altrical	1.57029	-0.788705	-0.690975	-1.40894	-0.423993	-0.808678	-1.14787	-0.862215
flycatchergreycapped	fam	family	soc	NA	2	sedentary	generalist	closed	altrical	-1.03862	0.680054	1.14667	1.05318	0.306779	0.378519	2.64871	-0.43964
flycatcherhammonds	no_fam	no_fam	ass	7	33	migratory	specialist	open	altrical	1.03794	-1.64648	0.984023	-0.019238	-0.790193	0.575393	-0.938638	-1.13131
flycatcherleaden	no_fam	no_fam	ass	NA	26	sedentary	specialist	open	altrical	-0.417986	-0.140283	-0.64115	-1.17437	-0.192115	1.10408	-0.881835	-0.837212
flycatcherleast	no_fam	no_fam	ass	8	83	migratory	specialist	open	altrical	1.31138	-1.9176	2.07479	0.0349547	-0.442384	0.693436	-1.41718	-1.09803
flycatcherlivingstones	coop_fam	coop_families	breed	NA	6	sedentary	specialist	open	altrical	-0.234432	-0.0405326	-0.719218	-0.873851	0.388187	-0.16516	-0.943865	-1.24611
flycatchermarico	coop_fam	coop_families	ass	3	7	sedentary	specialist	open	altrical	0.95254	0.00223805	-1.0866	-0.765492	0.734492	-0.512975	0.537696	-0.388701
flycatchernorthernblack	fam	family	soc	NA	2	sedentary	specialist	open	altrical	-0.366076	-0.990333	-1.02089	0.433014	1.464	0.0367287	-1.15683	-0.319262
flycatcherolivechested	no_fam	no_fam	soc	NA	2	sedentary	specialist	open	altrical	0.0932143	1.2278	1.49888	0.492616	-0.276628	-1.23125	1.29564	-0.901624
flycatcherolivesided	no_fam	no_fam	ass	11.08	8	migratory	specialist	open	altrical	1.10659	-1.28217	1.64111	0.503175	-0.997224	2.09327	-0.4369	-0.43907
flycatcherpacificslope	no_fam	no_fam	ass	6.92	46	migratory	specialist	closed	altrical	0.041255	-1.44211	1.98485	-0.48672	-0.796284	-0.136134	0.182199	-1.0846
flycatcherpale	coop_fam	coop_families	ass	4.16	7	sedentary	specialist	open	altrical	0.043806	-0.474219	-0.688625	0.24604	1.4048	0.297497	-1.13447	-0.485977
flycatcherrestless	no_fam	no_fam	ass	NA	4	sedentary	generalist	open	altrical	0.0820664	-0.131694	-0.8214	-1.06016	-0.156643	0.983985	-0.677395	-0.565191
flycatcherrustymargined	coop_fam	coop_families	breed	NA	12	sedentary	generalist	open	altrical	-0.977751	-0.0517044	0.459534	0.628787	0.768151	0.468086	0.912488	-0.505971
flycatcherscissortailed	no_fam	no_fam	soc	NA	52	migratory	generalist	open	altrical	0.491519	-0.058615	-0.135768	-1.65004	-0.349138	0.682877	0.280434	-0.220218
flycatchershining	no_fam	no_fam	ass	9.175	3	sedentary	generalist	open	altrical	-1.18947	-0.564885	-0.852388	-0.216963	0.0689253	0.00708183	-0.354512	-0.512632
flycatchersocial	fam	family	soc	NA	14	sedentary	generalist	closed	altrical	-0.639284	0.461528	0.155737	0.640581	0.213316	1.97387	-0.95811	-0.339181
flycatchersooty	coop_fam	coop_families	ass	NA	2	sedentary	specialist	open	altrical	0.962373	0.667126	0.908054	0.413783	3.99445	-0.0557567	-0.811187	-0.45393
flycatchersouthernblack	fam	family	ass	8.16	10	sedentary	specialist	open	altrical	0.349709	-0.381616	-0.21401	-0.254727	1.55161	-0.623147	-1.02309	-0.231017
flycatcherspotted	no_fam	no_fam	ass	11	294	migratory	generalist	open	altrical	1.10088	-1.31177	1.32323	0.269009	-0.729381	2.24714	-0.769912	-0.8886
flycatchersulphurbellied	fam	family	soc	NA	23	migratory	generalist	open	altrical	-0.775998	0.143508	-0.124603	-0.936936	-0.378955	1.09536	-1.09563	0.0422619
flycatchersulphury	fam	family	soc	NA	2	sedentary	generalist	open	altrical	-0.752723	0.174791	0.707729	1.06235	0.755685	0.659791	-0.657553	0.0780409
flycatcherthrushrufous	no_fam	no_fam	soc	NA	5	sedentary	generalist	open	altrical	0.764666	0.670883	0.89913	0.413801	3.86712	-0.0807631	0.0287864	-0.0618177
flycatchervermilion	no_fam	no_fam	soc	5.5	93	sedentary	specialist	open	altrical	0.0723586	0.528338	-0.400433	-0.382109	-0.123858	2.69837	-0.215796	-0.915164
flycatcherwarbleryellow	no_fam	no_fam	soc	3.91	11	migratory	specialist	open	altrical	0.242206	0.650553	0.325712	0.239781	1.38581	0.598827	1.45295	-0.900046
flycatcherwhitebrowedforest	fam	family	ass	NA	3	sedentary	specialist	open	altrical	0.52153	0.335575	0.64079	0.191655	3.86458	-0.0320977	-0.791412	-0.419459
flycatcherwhiteeyedslaty	no_fam	no_fam	ass	NA	0	sedentary	specialist	open	altrical	0.622924	1.06183	-0.790185	0.21526	-0.242718	0.479614	-1.19019	-0.322261
flycatcherwillow	no_fam	no_fam	ass	11	190	migratory	specialist	open	altrical	0.768382	-0.784984	0.871983	-0.820458	-0.567385	0.964238	0.207807	-0.96122
flycatcheryellowbellied	no_fam	no_fam	ass	5	37	migratory	specialist	open	altrical	1.2822	-2.30295	2.19345	0.484459	-0.318315	-0.032833	-0.595903	-1.02552
flycatcheryelloweyedblack	fam	family	soc	NA	2	sedentary	specialist	open	altrical	1.15439	1.53975	-0.573654	1.27753	-0.759041	-0.538664	-1.06339	-0.0989036
flycatcheryellowfooted	no_fam	no_fam	ass	NA	2	sedentary	specialist	open	altrical	0.719358	0.716477	0.940749	0.39083	3.09516	-0.164279	-0.713754	-0.853568
flyrobinlemonbellied	coop_fam	coop_families	ass	NA	7	sedentary	specialist	open	altrical	-1.32289	-0.672307	-0.932173	-1.19935	0.183827	-0.377464	0.213227	-0.880824
francolinahanta	fam	family	soc	NA	9	sedentary	generalist	open	precocial	-0.872205	0.284116	-0.500896	0.0374828	0.0706632	-0.165926	0.0531736	1.46087
francolinblack	fam	family	ass	7	61	sedentary	generalist	open	precocial	-1.19807	-1.0422	-1.03562	-1.01872	-0.211437	0.695237	1.70602	1.11798
francolincape	fam	family	soc	NA	12	sedentary	generalist	open	precocial	1.87434	0.839211	-1.33625	-1.30059	-0.186965	-1.2	0.18704	1.58287
francolinchinese	fam	family	soc	NA	13	sedentary	generalist	open	precocial	-1.47251	-0.557826	0.204905	-1.263	0.101105	-0.174904	0.224074	1.20692
francolinclappertons	fam	family	soc	NA	8	sedentary	generalist	open	precocial	-0.299035	-1.64025	-1.59207	1.22211	1.17469	0.0462465	0.856691	1.16007
francolincoqui	fam	family	soc	NA	24	sedentary	generalist	open	precocial	0.243254	0.238539	-0.207109	-0.0908917	0.993395	-0.0965534	0.84466	0.926008
francolincrested	fam	family	ass	NA	28	sedentary	generalist	open	precocial	0.270339	0.252663	-1.02249	-0.615645	0.66455	-0.169358	0.211026	1.11197
francolinerckels	fam	family	ass	NA	7	sedentary	specialist	open	precocial	-0.654127	0.523583	-0.430815	-0.937717	-0.84049	-0.428878	2.07392	1.76557
francolinfinschs	no_fam	no_fam	soc	NA	7	sedentary	generalist	open	precocial	0.647422	0.899452	0.126514	0.606727	1.52782	-0.532439	-0.230239	1.6256
francolinforest	fam	family	soc	NA	8	sedentary	generalist	open	precocial	0.675303	0.798402	0.95311	0.234756	3.77444	-0.167263	-0.331179	1.20666
francolingrey	fam	family	ass	8	67	sedentary	specialist	open	precocial	-1.05042	-0.922766	-1.30747	-1.34314	0.358113	0.0829637	1.73686	0.963356
francolingreywinged	fam	family	ass	NA	36	sedentary	generalist	open	precocial	1.18207	0.953328	-0.493749	-1.21501	-0.650273	-0.358162	1.59552	1.19284
francolinhartlaubs	fam	family	soc	NA	10	sedentary	generalist	open	precocial	1.26104	0.704356	-1.36487	0.301807	0.151867	-0.651928	0.246458	1.01991
francolinheuglins	fam	family	soc	NA	3	sedentary	generalist	open	precocial	0.501252	0.0184825	0.65522	0.153033	3.96714	-0.75095	1.51281	1.35638
francolinhildebrandts	fam	family	soc	NA	10	sedentary	generalist	open	precocial	0.372542	1.04099	-0.471215	0.142196	0.0641264	-0.353063	1.41077	1.40692
francolinjacksons	fam	family	soc	NA	12	sedentary	generalist	open	precocial	0.637079	1.98344	0.413467	0.0141681	-1.6763	-0.504762	-1.20654	2.21336
francolinmoorland	fam	family	soc	NA	2	sedentary	specialist	open	precocial	0.442999	1.87902	1.12623	-0.334714	-1.25138	-1.26346	2.24994	1.45979
francolinpainted	fam	family	soc	NA	23	sedentary	generalist	open	precocial	-1.33014	-0.622196	-1.26157	-1.31983	0.130291	0.0818045	1.70704	0.901978
francolinscaly	fam	family	soc	NA	15	sedentary	generalist	open	precocial	0.597822	0.888655	0.333968	0.262339	2.23032	0.573854	-1.13591	1.50006
francolinswamp	fam	family	soc	NA	17	sedentary	generalist	open	precocial	-2.6777	-1.17809	-0.419841	-1.95684	-0.152833	-1.09056	1.83604	1.33417
friarbirdlittle	no_fam	no_fam	ass	10.6	9	sedentary	generalist	open	altrical	-0.321815	-0.292856	-1.04318	-1.37112	-0.0514351	0.905376	0.0304233	0.102061
friarbirdnoisy	no_fam	no_fam	ass	9.8	28	sedentary	generalist	open	altrical	0.213347	-0.0462998	-0.508586	-1.76712	-0.0498817	0.24322	-1.50827	0.527199
frogmouthmarbled	no_fam	no_fam	ass	NA	23	sedentary	specialist	open	altrical	-0.661097	0.98183	-0.0773702	1.65338	-0.640047	1.07076	-0.959714	0.910483
frogmouthpapuan	fam	family	ass	NA	20	sedentary	generalist	open	altrical	-0.953049	0.745724	-0.056692	1.29197	-0.389384	0.294596	0.392546	1.42126
frogmouthtawny	fam	family	ass	17.9096	87	sedentary	generalist	open	altrical	0.190563	-0.48882	-1.49186	-1.0619	0.0861937	1.7278	-1.12963	1.2137
fruitcrowpurplethroated	coop_fam	coop_families	breed	NA	7	sedentary	generalist	open	altrical	-0.761612	0.204671	0.926475	0.921398	0.807893	0.586026	-0.660566	0.455309
fruitcrowredruffed	no_fam	no_fam	soc	NA	7	sedentary	generalist	open	altrical	-0.155731	-0.0567284	-0.25949	-0.0596923	0.272831	-0.0259744	-1.46172	2.72219
fruitdovejambu	no_fam	no_fam	soc	NA	10	sedentary	specialist	open	altrical	-0.368685	0.794134	0.32433	0.674191	0.851854	-1.23148	-0.789669	0.915466
fruitdoveorangebellied	no_fam	no_fam	soc	NA	10	sedentary	specialist	open	altrical	-0.666787	0.659431	-0.123616	1.91522	-0.267237	-0.194585	-0.354335	0.658623
fruitdoveorangefronted	no_fam	no_fam	soc	NA	2	sedentary	specialist	open	altrical	-0.701435	0.910958	-0.185054	1.9265	-0.531392	0.358468	-0.225144	0.772763
fruitdoveornate	no_fam	no_fam	soc	NA	4	migratory	specialist	open	altrical	-0.283575	0.903213	0.0505154	2.14004	-0.321295	-0.280579	-0.883938	0.987485
fruitdoverosecrowned	no_fam	no_fam	soc	NA	21	sedentary	specialist	open	altrical	-0.990447	0.223333	-0.509689	-1.3722	-0.477599	0.84705	-1.24883	0.569941
fruitdovewompoo	fam	family	soc	NA	9	sedentary	specialist	open	altrical	-0.742791	0.664333	-0.0507993	0.526535	-0.553917	0.842485	-1.10771	1.44131
fruiteaterbandtailed	no_fam	no_fam	soc	NA	2	sedentary	specialist	open	altrical	1.05353	0.810093	0.660382	0.103824	-0.422183	-0.745027	-1.04839	0.0919529
fruiteatergoldenbreasted	no_fam	no_fam	soc	NA	2	sedentary	specialist	open	altrical	-0.226745	0.89994	-0.740128	0.293858	-1.16955	-0.046267	-1.02924	0.122409
fruiteaterredbanded	no_fam	no_fam	soc	NA	2	sedentary	specialist	open	altrical	-0.947564	0.625392	0.252581	0.512333	-1.05018	-0.719503	-0.693835	0.223464
fruiteaterscarletbreasted	no_fam	no_fam	soc	NA	2	sedentary	specialist	open	altrical	0.338421	0.995056	1.45165	-0.15213	-0.455226	-0.681167	-0.771364	0.0708053
fulvettagoldenbreasted	no_fam	no_fam	soc	NA	0	sedentary	generalist	open	altrical	0.070752	-0.368328	0.497468	-0.646678	-0.400341	0.378218	-0.915172	-1.08577
fulvettanepal	no_fam	no_fam	soc	NA	6	sedentary	generalist	open	altrical	-1.9105	-0.583653	0.949977	-1.38704	-0.566379	0.114458	-0.428925	-0.582491
fulvettarufouswinged	no_fam	no_fam	soc	NA	0	sedentary	specialist	open	altrical	-1.28164	-0.425855	0.902326	-1.20443	0.0935774	-0.189531	-0.532585	-0.856945
fulvettawhitebrowed	no_fam	no_fam	soc	NA	0	sedentary	generalist	open	altrical	0.550223	-0.110257	0.318572	0.155783	-1.09029	0.654922	-0.0116799	-0.911301
fulvettayellowthroated	no_fam	no_fam	soc	NA	0	sedentary	specialist	open	altrical	-1.08916	0.143674	1.1954	-0.864888	-0.850284	0.648601	0.024519	-0.828146
gadwall	no_fam	no_fam	ass	22.34	463	sedentary	specialist	open	precocial	0.933452	-1.27731	1.27047	-0.0513163	-0.589042	1.30609	1.23452	1.44475
galah	no_fam	no_fam	ass	27.263	89	sedentary	specialist	closed	altrical	0.25432	-0.614459	-1.59745	-1.08203	0.120514	1.77249	-2.05659	1.1044
gallinuleyellowlegged	coop_fam	coop_families	breed	7.33	8	sedentary	specialist	open	precocial	-0.766601	0.603117	0.492445	0.361396	0.343278	1.71656	2.06303	0.785404
gerygonebrown	coop_fam	coop_families	breed	8.88	7	sedentary	specialist	open	altrical	-0.10576	0.495019	0.701431	-1.6739	-0.651615	0.0744048	-1.00614	-1.17288
gerygonebrownbreasted	fam	family	soc	NA	2	sedentary	specialist	open	altrical	-0.208374	1.26487	0.327485	2.10101	-0.722843	-0.0427662	0.411616	-0.996905
gerygonefantailed	fam	family	soc	NA	3	sedentary	specialist	open	altrical	0.0119514	1.10571	0.405145	0.151193	-0.872744	-0.748593	0.127565	-1.04057
gerygonegreenbacked	fam	family	soc	NA	2	sedentary	specialist	open	altrical	-1.05447	-0.390901	-0.716411	0.63327	-0.0332876	0.216643	-0.795371	-1.16361
gerygonegrey	no_fam	no_fam	ass	NA	22	sedentary	generalist	open	altrical	1.12151	0.803913	2.88168	0.484995	-1.08523	0.151647	0.550817	-1.19446
glossystarlingbronzetailed	no_fam	no_fam	soc	NA	2	sedentary	generalist	closed	altrical	-0.496459	-1.30666	-0.98395	0.38414	1.80533	-0.863534	0.0306639	0.0478896
glossystarlingburchells	no_fam	no_fam	soc	NA	15	sedentary	generalist	closed	altrical	0.973637	-0.162531	-1.13284	-0.598587	0.90413	-0.460958	-0.828941	0.491103
glossystarlinggreaterblueeared	no_fam	no_fam	ass	NA	26	sedentary	generalist	closed	altrical	-0.284975	-1.12301	-1.19236	0.649993	0.965276	-0.10301	1.06187	0.14908
glossystarlinglesserblueeared	coop_fam	coop_families	breed	NA	16	sedentary	generalist	closed	altrical	-0.444284	-1.266	-1.00054	0.610461	1.89983	-0.136492	-0.208347	0.131241
glossystarlinglongtailed	coop_fam	coop_families	ass	17.8	7	sedentary	generalist	closed	altrical	-0.871636	-2.7123	-1.94274	1.31481	1.59866	-1.11985	0.639309	0.286547
glossystarlingmevess	coop_fam	coop_families	ass	NA	23	sedentary	generalist	open	altrical	0.642545	-0.263398	-0.675967	-0.589461	0.902488	-0.528275	-1.29065	0.222501
glossystarlingredshouldered	coop_fam	coop_families	breed	NA	11	sedentary	generalist	closed	altrical	0.867019	0.356021	-0.863721	-0.586492	0.380355	0.353539	0.153752	0.292216
glossystarlingsharptailed	no_fam	no_fam	soc	NA	4	sedentary	generalist	closed	altrical	0.315589	0.106208	0.353051	0.37404	1.38677	-0.950473	1.75193	0.130742
glossystarlingsouthernblueeared	no_fam	no_fam	soc	NA	0	sedentary	generalist	closed	altrical	-0.0684708	0.202919	0.0355952	-0.519164	0.329365	-0.422754	1.07876	0.189703
gnatcatcherblacktailed	no_fam	no_fam	ass	NA	19	sedentary	specialist	open	altrical	1.05852	-0.494586	-1.20438	-1.77368	0.213997	-0.900526	0.458701	-1.46999
gnatcatcherbluegrey	no_fam	no_fam	ass	4.2	71	sedentary	specialist	open	altrical	0.426163	-0.0416157	0.449874	-0.967186	-0.606819	1.84419	-0.0257653	-1.4157
gnatcatchercalifornia	no_fam	no_fam	ass	8	65	sedentary	specialist	open	altrical	1.70474	0.0172644	-1.47598	-1.2656	0.113257	-1.32171	-0.0074846	-1.42867
gnatcatchermasked	fam	family	soc	NA	5	sedentary	specialist	open	altrical	-0.0136372	0.238455	0.0957978	-0.281099	0.822243	1.81579	0.798606	-1.44766
gnateaterashthroated	no_fam	no_fam	soc	NA	4	sedentary	specialist	open	altrical	-0.44281	0.270013	1.49211	0.584886	1.0499	-0.461838	-0.477765	-0.338111
gnateaterblackbellied	no_fam	no_fam	soc	NA	2	sedentary	specialist	open	altrical	-0.256868	0.359197	1.22147	0.792435	1.10799	0.0278362	-0.59742	-0.0602283
gnateaterblackcheeked	no_fam	no_fam	soc	NA	5	sedentary	specialist	open	altrical	-0.00197572	0.220922	-0.553444	-0.0558764	-0.334383	-1.10298	0.0768485	-0.483823
gnateaterchestnutbelted	no_fam	no_fam	soc	NA	2	sedentary	specialist	open	altrical	-0.572495	0.22071	0.8641	1.13457	0.831748	-0.0747085	-0.539233	-0.374134
gnateaterchestnutcrowned	no_fam	no_fam	soc	NA	2	sedentary	specialist	open	altrical	0.0342176	0.62431	0.754135	0.679091	-0.186845	-0.91114	-0.766351	-0.208526
gnateaterrufous	no_fam	no_fam	ass	NA	5	sedentary	specialist	open	altrical	-0.219718	-0.432427	-0.462478	-0.234034	0.309922	-0.00398375	-1.21628	-0.484846
gnateaterslaty	no_fam	no_fam	soc	NA	3	sedentary	specialist	open	altrical	-0.123364	0.654107	0.969005	-0.556537	-0.8251	-0.100726	-0.9567	-0.238919
goawaybirdgrey	coop_fam	coop_families	breed	8.91	22	migratory	specialist	open	altrical	0.136421	0.338086	-0.448895	-0.369868	0.502506	0.487762	0.732392	0.932167
goawaybirdwhitebellied	coop_fam	coop_families	breed	NA	7	sedentary	specialist	open	altrical	0.705506	0.976851	-1.60881	0.062907	0.190983	0.488764	0.525596	0.824563
godwitbartailed	no_fam	no_fam	ass	33.0833	391	migratory	generalist	open	precocial	1.27517	-3.83584	-0.524303	1.80845	-0.725087	-1.54047	-0.24689	0.997757
godwitblacktailed	no_fam	no_fam	soc	23.5833	532	migratory	generalist	open	precocial	0.949457	-2.20476	1.51137	0.128495	-0.179162	-0.196795	1.23067	0.838124
godwithudsonian	no_fam	no_fam	ass	NA	145	migratory	generalist	open	precocial	1.45008	-3.04108	0.220683	1.33768	-0.805398	-1.90492	0.777968	0.778029
godwitmarbled	no_fam	no_fam	ass	13.7	94	migratory	generalist	open	precocial	1.07714	-2.03876	0.653353	-0.696954	-0.425233	-1.31895	0.668596	0.971176
goldcrest	no_fam	no_fam	ass	7	273	sedentary	specialist	open	altrical	0.936221	-1.59674	1.77591	0.221954	-0.551138	1.5877	-0.585355	-1.51275
goldeneyebarrows	no_fam	no_fam	ass	18	188	sedentary	generalist	closed	precocial	0.777344	-1.97876	1.58647	0.617821	-0.697605	-0.508549	1.85043	1.52946
goldeneyecommon	no_fam	no_fam	ass	18.42	568	migratory	specialist	closed	precocial	0.94883	-2.34393	1.73279	0.907194	-0.512215	0.513517	1.57647	1.38067
goldentailbluethroated	no_fam	no_fam	soc	NA	8	sedentary	generalist	open	altrical	-1.68014	0.00385904	-0.0625413	0.437528	-0.742477	0.572647	0.113995	-1.59231
goldenthroatgreentailed	no_fam	no_fam	soc	NA	2	sedentary	generalist	open	altrical	-0.932568	0.140427	0.729697	0.995412	0.388843	-0.199141	0.33747	-1.60653
goldenthroattepui	no_fam	no_fam	soc	NA	2	sedentary	generalist	open	altrical	-1.78359	0.25076	0.697829	0.33589	-0.952798	-0.452244	0.233098	-1.30007
goldenthroatwhitetailed	no_fam	no_fam	soc	NA	6	sedentary	generalist	open	altrical	-0.796547	0.296611	-0.2007	0.166951	0.443142	1.45804	1.69129	-1.65933
goldfinchamerican	no_fam	no_fam	ass	11	165	sedentary	generalist	open	altrical	0.876269	-0.826215	1.63475	-0.50839	-0.690826	1.64706	-0.538552	-0.983552
goldfincheuropean	no_fam	no_fam	ass	14.0833	300	sedentary	generalist	open	altrical	1.0982	-0.730968	1.13537	0.270486	-0.990685	2.92556	-0.218815	-0.933896
goldfinchlesser	no_fam	no_fam	ass	5.7	36	sedentary	generalist	open	altrical	0.553983	0.0644794	-0.531258	-1.17653	-0.669542	1.62082	-0.387479	-1.10969
goosebarheaded	fam	family	soc	NA	189	migratory	specialist	open	precocial	0.976398	-1.62589	-0.775265	0.736918	-1.09789	0.174718	0.921604	2.04077
goosebarnacle	fam	family	soc	28.1667	661	migratory	specialist	open	precocial	1.21425	-4.09912	-1.34308	2.74287	-0.971844	-2.57865	0.639159	1.85165
goosebean	fam	family	soc	25.6	485	migratory	specialist	open	precocial	0.914622	-3.32202	1.10347	1.07245	-0.241599	-1.03236	1.09468	2.17426
goosebrent	fam	family	ass	28.8333	946	migratory	specialist	open	precocial	1.69808	-4.07585	-1.32424	3.21739	-0.898505	-2.24876	0.598734	1.6003
goosecanada	fam	family	ass	33.25	1536	sedentary	specialist	open	precocial	0.97562	-1.44292	1.41852	0.83282	-0.925476	1.28616	1.24997	1.91927
goosecapebarren	fam	family	ass	29.1425	93	sedentary	specialist	open	precocial	1.60737	1.61776	0.598287	-0.950323	-0.654007	0.400486	0.843493	2.79835
gooseemperor	fam	family	ass	12	40	migratory	specialist	open	precocial	1.52355	-2.92233	-0.772554	2.2832	-0.906199	-2.60591	1.16169	2.36256
goosegreaterwhitefronted	fam	family	ass	25.25	763	migratory	specialist	open	precocial	1.39827	-3.58181	-0.133296	1.91522	-0.656269	-1.54443	0.751745	1.99931
goosegreylag	fam	family	soc	24	1064	migratory	specialist	open	precocial	0.953054	-1.55938	1.07839	0.277939	-0.659779	1.13296	1.08765	2.25377
gooselesserwhitefronted	fam	family	soc	14.75	232	migratory	specialist	open	precocial	1.02847	-3.73205	0.0134626	1.68463	-0.689761	-1.46882	0.798848	1.92556
goosemagpie	fam	nk-coop	ass	32	94	migratory	specialist	open	precocial	-0.84037	0.297467	-0.354713	-1.2867	-0.322606	-0.371093	1.93344	2.24195
goosepinkfooted	fam	family	soc	40.9167	236	migratory	specialist	open	precocial	1.16936	-3.66336	-2.00937	3.56027	-1.55732	-1.88551	0.537704	2.19441
gooserosss	fam	family	soc	22.5	41	migratory	specialist	open	precocial	1.49212	-3.42212	-0.706644	2.37225	-1.16501	-1.98927	0.781965	1.82701
goosesnow	fam	family	ass	27.5	854	migratory	specialist	open	precocial	1.76839	-3.58122	-1.20879	3.0777	-1.19853	-1.82172	0.584399	2.08182
goosespurwinged	fam	family	ass	11.3	54	migratory	specialist	open	precocial	-0.147363	-0.000665819	-0.417422	0.371897	1.50839	0.645217	1.65505	2.67363
goshawkafrican	no_fam	no_fam	soc	8	50	sedentary	specialist	open	altrical	0.333216	0.226727	0.119897	-0.0461109	2.47054	0.143142	-0.338887	1.12035
goshawkblack	no_fam	no_fam	ass	12	71	sedentary	specialist	open	altrical	0.373831	0.274614	-0.0827399	-0.0289864	1.96113	0.78232	-1.28629	1.63969
goshawkgabar	fam	family	ass	NA	0	sedentary	generalist	open	altrical	0.00813301	-0.735277	-1.09613	0.350096	1.22259	0.162971	-0.0592286	0.650136
goshawknorthern	no_fam	no_fam	ass	22	1437	sedentary	specialist	open	altrical	1.06284	-2.13925	1.30621	0.705839	-0.556917	1.60877	-1.94899	1.66602
goshawkred	fam	family	ass	NA	32	sedentary	specialist	open	altrical	-1.17866	-0.663382	-1.02182	-1.53263	0.258246	-0.646301	0.935239	1.68123
grackleboattailed	no_fam	no_fam	ass	13.92	62	sedentary	generalist	open	altrical	-0.0920797	0.715687	0.756779	-0.904429	-0.829238	0.36576	2.21347	0.692223
gracklecommon	no_fam	no_fam	ass	23.08	256	sedentary	generalist	open	altrical	0.889723	-1.0954	1.76459	-0.501817	-0.413568	0.879589	-0.171649	0.295022
gracklegoldentufted	coop_fam	coop_families	breed	NA	2	sedentary	generalist	open	altrical	-1.06045	0.485199	0.377773	0.382097	-0.844911	-0.51696	-0.933589	0.480473
gracklegreaterantillean	no_fam	no_fam	soc	NA	11	sedentary	generalist	open	altrical	-0.341368	0.979648	-0.615914	-0.00431006	-0.762478	0.844753	-0.194311	0.323193
gracklegreattailed	no_fam	no_fam	ass	12.5	121	sedentary	generalist	open	altrical	0.0888542	0.250135	-0.501203	-1.08199	-0.82506	2.37988	-0.722624	0.740594
grassbirdfantailed	no_fam	no_fam	soc	NA	2	sedentary	specialist	open	altrical	0.183514	0.882749	0.46911	0.497008	1.10717	0.550021	2.34681	-0.810404
grassfinchwedgetailed	no_fam	no_fam	soc	NA	4	sedentary	generalist	open	altrical	-0.677642	-0.0213829	-0.0182088	0.0667536	0.584606	0.753669	1.42461	-0.479625
grasshopperwarblercommon	no_fam	no_fam	ass	5.91667	151	migratory	generalist	open	altrical	1.10244	-1.86509	1.17497	-0.0473533	-0.32015	0.711225	-0.203365	-1.12281
grassowlafrican	no_fam	no_fam	ass	NA	74	sedentary	specialist	open	altrical	0.459466	0.797608	0.326765	0.0374329	1.41521	0.35193	1.12777	1.24962
grassquitcuban	no_fam	no_fam	soc	NA	27	sedentary	generalist	open	altrical	-0.335623	0.870309	-0.589599	-0.335289	-0.529959	-0.0979676	1.36736	-1.13779
grassquitsooty	no_fam	no_fam	soc	NA	14	migratory	specialist	open	altrical	0.0409037	0.419979	-0.378763	0.103906	-0.206149	0.491596	-0.323322	-0.772655
grasswarblercape	no_fam	no_fam	soc	7.17	2	sedentary	specialist	open	altrical	0.725678	1.00648	0.10765	-0.906541	-0.727255	0.571459	0.897475	-0.327827
grasswarblermoustached	no_fam	no_fam	soc	NA	3	sedentary	specialist	open	altrical	-0.0570546	0.0904047	0.0708502	0.323586	2.04907	0.050142	1.27717	-0.290051
grasswrenblack	coop_fam	coop_families	breed	NA	5	sedentary	generalist	open	altrical	-1.39653	-1.34149	-1.21726	-1.81621	0.250782	-2.27684	2.21881	-0.495062
grasswrengrey	coop_fam	coop_families	ass	3.025	10	sedentary	generalist	open	altrical	0.993781	-1.80495	-1.89418	-1.94636	0.782648	-2.99839	1.15253	-0.73067
grasswrenkalkadoon	coop_fam	coop_families	breed	NA	2	sedentary	generalist	open	altrical	-0.346844	-2.01092	-1.76492	-1.87995	0.643011	-2.5686	1.48705	-0.710904
grasswrenstriated	coop_fam	coop_families	ass	NA	12	sedentary	generalist	open	altrical	0.561695	-1.323	-1.79013	-1.50785	0.597194	-1.30373	1.26733	-0.744532
grasswrenthickbilled	coop_fam	coop_families	ass	NA	15	sedentary	generalist	open	altrical	1.56173	-0.374722	-1.73348	-1.87749	0.34143	-1.35835	-0.27128	-0.531159
grasswrenwhitethroated	coop_fam	coop_families	breed	NA	6	sedentary	generalist	open	altrical	-1.32838	-0.584507	-0.706955	-1.49742	0.0728036	-2.51063	2.52768	-0.352557
grebeblacknecked	no_fam	no_fam	ass	13.0833	464	migratory	generalist	closed	precocial	0.953288	-0.97192	0.893875	-0.1922	-0.532604	1.40306	1.25576	0.885263
grebegreat	no_fam	no_fam	soc	NA	22	migratory	generalist	closed	precocial	0.921615	0.598731	0.0485208	-0.434002	-0.0566342	0.175077	1.925	1.96859
grebegreatcrested	fam	family	ass	19.25	972	migratory	generalist	closed	precocial	0.874425	-1.08966	0.886654	0.139122	-0.495056	1.56402	1.53554	1.50456
grebehoaryheaded	no_fam	no_fam	soc	NA	13	sedentary	generalist	closed	precocial	1.1626	1.16765	0.184875	-1.13334	-0.534414	0.558471	1.57896	0.891642
grebehooded	no_fam	no_fam	soc	NA	18	migratory	generalist	closed	precocial	2.57929	0.845071	-0.0254882	0.710844	-0.913549	-1.63166	1.98589	1.44259
grebehorned	no_fam	no_fam	ass	7	236	migratory	generalist	closed	precocial	0.956469	-1.89893	1.92251	0.715054	-0.72559	1.13293	1.68454	0.874761
grebelittle	no_fam	no_fam	soc	17.5	340	sedentary	generalist	closed	precocial	-0.319777	-0.490371	0.0331979	-0.242011	0.574576	1.43118	1.72488	0.572001
grebemadagascar	no_fam	no_fam	soc	NA	2	sedentary	generalist	closed	precocial	-0.811804	0.800627	-0.372879	-0.0502983	-0.660035	0.224262	2.51924	0.714864
grebenewzealand	fam	family	ass	NA	7	sedentary	generalist	closed	precocial	1.17887	1.32685	4.04844	-0.0566045	-0.736332	-1.73957	3.16075	1.01277
grebepiedbilled	fam	family	ass	NA	173	sedentary	generalist	closed	precocial	0.0474346	0.472731	0.819611	-0.132649	-0.862294	3.26846	1.91123	0.999824
greberednecked	no_fam	no_fam	ass	11	274	migratory	specialist	closed	precocial	0.978409	-1.87954	1.39239	0.670094	-0.728229	1.1946	1.15806	1.39037
grebesilvery	no_fam	no_fam	soc	NA	23	migratory	generalist	closed	precocial	1.20737	0.648169	-0.388302	-0.000864997	-0.625947	0.215551	1.91997	1.07434
grebetiticaca	no_fam	no_fam	soc	NA	2	sedentary	generalist	closed	precocial	1.88284	0.529934	-1.46173	0.681335	-0.970111	-1.94933	1.8533	1.4882
grebewestern	fam	family	ass	14	204	migratory	generalist	closed	precocial	0.857301	-0.917667	0.945518	-0.969111	-0.44033	-0.180119	1.66931	1.47932
grebewhitetufted	no_fam	no_fam	soc	NA	18	sedentary	generalist	closed	precocial	0.892347	1.0301	-0.0193467	-0.0802254	-0.332415	1.6762	1.89546	0.972534
greenbulansorges	fam	family	soc	NA	2	sedentary	generalist	open	altrical	0.326449	0.530568	0.629711	0.251622	2.68277	-0.0394122	-0.734366	-0.434247
greenbulcabaniss	coop_fam	coop_families	breed	NA	4	sedentary	specialist	open	altrical	0.425181	0.336016	-0.12225	0.209888	1.13781	-0.0130389	-0.945631	-0.118037
greenbuleasternmountain	fam	family	soc	NA	2	sedentary	generalist	open	altrical	0.686758	1.28366	-0.796221	0.227282	-0.709749	0.220633	-1.2042	-0.0114417
greenbulgolden	fam	family	soc	NA	2	migratory	generalist	open	altrical	0.123652	0.564671	0.617161	0.207331	2.29037	-0.0879439	-0.725756	0.0185005
greenbulgrey	fam	family	soc	NA	3	sedentary	generalist	open	altrical	0.793735	0.579659	0.800441	0.317167	3.95188	-0.0262546	-0.819466	-0.323318
greenbulhoneyguide	fam	family	soc	NA	2	sedentary	generalist	open	altrical	0.739984	0.47343	0.640065	0.350463	3.80328	0.00827931	-0.900945	0.133481
greenbulicterine	fam	family	ass	NA	4	sedentary	generalist	open	altrical	0.739919	0.656929	0.976414	0.270309	3.84573	-0.0825053	-0.745122	-0.375962
greenbulsimple	fam	family	soc	NA	4	sedentary	generalist	open	altrical	0.547941	0.45293	0.646149	0.210129	3.68909	0.000104618	-0.85072	0.139236
greenbulslenderbilled	fam	family	soc	NA	2	sedentary	generalist	open	altrical	0.571712	0.412231	0.627327	0.334544	3.66815	0.00414927	-0.845266	-0.116216
greenbulsombre	no_fam	no_fam	ass	12	4	sedentary	generalist	open	altrical	0.164579	0.713623	-0.713902	-0.836318	0.032231	0.304385	0.654531	-0.308529
greenbulspotted	coop_fam	coop_families	ass	NA	3	migratory	specialist	open	altrical	0.904372	0.695274	1.08428	0.254999	4.29307	-0.125811	-0.805398	0.0151479
greenbulswamp	coop_fam	coop_families	breed	NA	3	sedentary	generalist	open	altrical	0.70631	0.599212	0.830463	0.251162	3.9064	-0.0692258	-0.847702	0.334458
greenbulwesternmountain	fam	family	soc	NA	5	sedentary	generalist	open	altrical	-0.826533	0.186165	-0.244202	0.390783	-0.59835	-0.589547	-0.585373	-0.0380029
greenbulwhitethroated	fam	family	soc	NA	3	sedentary	generalist	open	altrical	0.468272	0.561732	0.678822	0.247921	2.89787	-0.0455174	-0.804729	-0.256012
greenbulxaviers	fam	family	ass	NA	5	sedentary	generalist	open	altrical	1.20149	1.10847	1.26756	0.465451	3.60865	-0.286646	-0.770902	-0.223797
greenbulyellowbearded	fam	family	soc	NA	2	sedentary	generalist	open	altrical	-0.951323	0.0645123	0.0535799	0.0908103	0.0528997	-0.868175	-0.508831	-0.240275
greenbulyellownecked	fam	family	soc	NA	2	sedentary	generalist	open	altrical	0.483199	1.07091	0.319188	0.521101	1.36158	0.580029	-0.833741	-0.0979321
greenbulyellowstreaked	fam	family	soc	8.67	12	sedentary	generalist	open	altrical	0.362166	0.878838	-0.310955	-0.406947	-0.0385833	0.275167	-1.08819	-0.177017
greenbulyellowthroated	coop_fam	coop_families	breed	NA	8	sedentary	generalist	open	altrical	0.2968	-0.00392655	0.0986489	0.407166	2.6139	0.164918	-0.960737	0.0822849
greenfincheuropean	no_fam	no_fam	ass	13.5833	375	sedentary	generalist	open	altrical	1.04997	-1.18289	1.4128	-0.358027	-0.299193	0.936527	-0.643095	-0.557166
greenletbrownheaded	fam	family	soc	NA	2	sedentary	specialist	open	altrical	-1.06666	0.394295	0.55932	1.46479	-0.340355	-0.434652	1.27118	-0.9611
greenletlesser	fam	family	soc	NA	2	sedentary	generalist	open	altrical	-1.52431	-0.0758493	-0.312292	0.40285	-0.574207	0.867321	-1.00909	-1.01765
greenpigeonbruces	no_fam	no_fam	soc	NA	7	sedentary	specialist	open	altrical	-0.288457	-1.30401	-1.82392	0.935007	0.94714	0.653729	-1.58681	0.916542
greenpigeonlittle	no_fam	no_fam	soc	NA	2	migratory	specialist	open	altrical	-0.821302	0.486193	-0.429406	1.54033	0.387926	-0.185188	-0.252352	0.425472
greenpigeonpintailed	no_fam	no_fam	soc	NA	7	sedentary	specialist	open	altrical	-1.29089	-0.275437	0.660173	-1.1802	-0.167585	0.439911	-0.8022	1.01215
greenpigeonpompadour	no_fam	no_fam	soc	NA	8	sedentary	specialist	open	altrical	-2.01955	-0.722856	0.191714	-1.07652	0.218591	0.0131785	-0.62873	0.765185
greenpigeonthickbilled	no_fam	no_fam	soc	NA	16	sedentary	specialist	open	altrical	-1.57946	-0.410719	0.097772	-0.415152	0.288972	0.2311	-0.733225	0.778725
greenpigeonwedgetailed	no_fam	no_fam	soc	NA	2	sedentary	specialist	open	altrical	-0.809544	-0.104804	0.687211	-0.882584	-0.25242	0.482211	-0.90586	0.997757
greenpigeonwhitebellied	no_fam	no_fam	soc	NA	7	sedentary	generalist	open	altrical	-0.613352	-0.87219	0.431728	-1.04156	-0.135378	-0.157681	-1.05825	1.06188
greenpigeonyellowfooted	no_fam	no_fam	soc	NA	17	sedentary	specialist	open	altrical	-1.5693	-0.980002	-0.779204	-1.38995	0.342465	0.513148	-0.295975	0.959171
grenadiercommon	fam	family	soc	8.41	12	sedentary	generalist	open	altrical	0.722115	0.101247	-0.853347	-0.504674	0.562544	0.34571	0.129806	-0.932741
grosbeakblackbacked	no_fam	no_fam	soc	NA	5	sedentary	generalist	open	altrical	0.87544	0.849235	0.0013669	-0.218952	-0.493379	0.82995	-0.0563982	0.0139217
grosbeakblackfaced	coop_fam	coop_families	breed	NA	4	sedentary	generalist	open	altrical	-1.61295	-0.365308	0.112369	-0.331748	-0.222197	-0.851688	-0.617143	0.0219142
grosbeakblackheaded	no_fam	no_fam	ass	11.92	102	migratory	generalist	open	altrical	1.00311	-0.617506	-0.0230941	-1.17733	-0.528003	0.866182	-1.3613	-0.166366
grosbeakblue	no_fam	no_fam	ass	10.2	42	migratory	generalist	open	altrical	0.463272	-0.0404784	-0.092303	-1.13715	-0.570959	1.72185	-0.431749	-0.436981
grosbeakblueblack	no_fam	no_fam	ass	NA	5	sedentary	generalist	open	altrical	-0.791323	0.117008	0.689192	0.921368	0.673335	0.740865	-0.937756	-0.576909
grosbeakcollared	no_fam	no_fam	soc	NA	4	sedentary	generalist	open	altrical	0.620406	-0.445909	-0.213013	0.710925	-1.3114	1.42204	-1.429	0.260495
grosbeakcrimsoncollared	no_fam	no_fam	soc	NA	7	sedentary	generalist	open	altrical	-0.310464	0.194752	-0.458278	-1.75817	-0.405987	-0.322507	-0.689406	0.219393
grosbeakevening	fam	family	soc	16.25	146	migratory	generalist	open	altrical	1.02128	-0.862298	2.48918	-0.469392	-0.72298	1.31581	-0.499332	-0.0407066
grosbeakhooded	no_fam	no_fam	soc	NA	0	sedentary	generalist	open	altrical	-0.742116	0.0868858	0.467432	-1.58817	-0.61921	-0.118389	-0.511552	0.0811513
grosbeakredandblack	fam	family	soc	NA	2	sedentary	generalist	open	altrical	-1.13569	0.0284065	0.39497	0.610807	0.0811174	-0.430753	-0.811891	0.0829282
grosbeakrosebreasted	no_fam	no_fam	ass	12.92	100	migratory	generalist	open	altrical	1.01967	-1.22483	2.13012	-0.554286	-0.532866	0.643988	-0.278414	-0.264068
grosbeakslatecoloured	no_fam	no_fam	soc	NA	2	sedentary	generalist	open	altrical	-0.786074	-0.00387746	0.756779	0.910296	0.843803	0.0511544	-0.918777	0.0404609
grosbeakwhitewinged	no_fam	no_fam	soc	NA	11	sedentary	generalist	open	altrical	0.994372	-1.30637	-0.842124	0.375253	-0.847881	0.732691	-1.28821	0.0506808
grosbeakyellow	no_fam	no_fam	soc	NA	6	sedentary	generalist	open	altrical	-0.465954	-0.211242	0.138793	-1.85852	0.220358	-0.818123	-0.626018	0.330078
grosbeakyellowshouldered	no_fam	no_fam	soc	NA	0	sedentary	generalist	open	altrical	-0.442343	0.0500785	1.62286	0.510613	1.42254	-0.422773	-0.762861	-0.100679
groundcuckoolesser	no_fam	no_fam	soc	NA	4	sedentary	specialist	open	altrical	-1.03758	0.300835	-0.133158	-0.726762	-0.452889	0.15598	0.228285	0.133709
grounddoveblackwinged	no_fam	no_fam	soc	NA	7	sedentary	specialist	open	altrical	1.43365	1.0703	-0.426318	0.684347	-1.42214	1.57763	0.548955	0.422955
grounddoveblue	no_fam	no_fam	soc	NA	12	migratory	generalist	open	altrical	-0.670965	0.0784717	0.237541	0.508096	0.759868	1.30207	-0.952013	0.181106
grounddovebronze	no_fam	no_fam	soc	NA	5	sedentary	generalist	open	altrical	-0.769976	0.551974	-0.00720642	2.00705	-0.383048	-0.424888	-0.669567	0.506668
grounddovecinnamon	no_fam	no_fam	soc	NA	7	sedentary	generalist	open	altrical	-0.614686	0.613852	-0.147184	1.90139	-0.214098	-0.156985	-0.846282	0.792433
grounddovecroaking	no_fam	no_fam	soc	NA	6	sedentary	specialist	open	altrical	0.697875	0.544342	-1.45298	1.3298	-0.774061	0.25196	0.558071	-0.147825
grounddovemaroonchested	no_fam	no_fam	soc	NA	4	migratory	generalist	open	altrical	-1.74458	-0.0531215	0.329184	-0.344209	-1.0364	-0.511877	-0.628713	0.521722
grounddoveshy	no_fam	no_fam	soc	NA	3	sedentary	generalist	open	altrical	-1.01358	0.646333	-0.534286	1.43974	-1.15425	-0.564476	-0.565628	1.03473
grounddovewhitebibbed	no_fam	no_fam	soc	NA	6	sedentary	generalist	open	altrical	-0.77503	0.590132	-0.00534038	1.99308	-0.297593	-0.184999	-0.462754	0.832568
groundfinchmedium	no_fam	nk-coop	ass	NA	89	sedentary	generalist	open	altrical	1.04469	1.12937	-0.14007	0.807862	-0.405182	-1.74728	0.291991	-0.252564
groundhornbillabyssinian	coop_fam	coop_families	breed	40	20	sedentary	specialist	closed	altrical	-0.542274	-0.786793	-1.1241	0.694642	1.28461	0.409258	0.402053	2.4995
groundhornbillsouthern	coop_fam	coop_families	ass	70	43	sedentary	specialist	closed	altrical	0.100502	0.440238	-0.173439	-0.1985	0.770357	-0.10845	0.756722	2.58025
groundjaymongolian	fam	family	soc	NA	6	sedentary	specialist	open	altrical	1.93354	-1.45076	-1.20701	0.648458	-0.510076	-0.594579	0.979362	0.353019
groundjayturkestan	fam	family	soc	NA	17	sedentary	specialist	open	altrical	1.87233	-1.97649	-1.28414	-1.07681	0.266926	-2.56101	0.939321	0.125799
groundjayxinjiang	fam	family	soc	NA	4	sedentary	specialist	open	altrical	2.06154	-1.32146	-0.867163	-0.277647	-0.32721	-1.7568	1.09162	0.459177
groundpigeonthickbilled	no_fam	no_fam	ass	NA	4	migratory	specialist	open	altrical	-0.643661	0.634704	-0.165151	1.86635	-0.252054	-0.208227	-0.890388	1.41736
groundsparrowprevosts	no_fam	no_fam	soc	NA	0	sedentary	generalist	open	altrical	-2.08289	0.13136	0.306098	-0.176975	-1.35309	0.0677971	0.071897	-0.236169
groundsparrowrustycrowned	no_fam	no_fam	soc	NA	3	sedentary	generalist	open	altrical	-0.152234	0.221746	0.394678	-1.68116	0.112871	-0.756241	-0.311773	-0.128201
groundsparrowwhiteeared	fam	family	soc	NA	2	sedentary	generalist	open	altrical	-2.36486	-0.375972	0.163585	-0.693183	-1.06818	-0.97744	-0.00552464	-0.0294336
groundthrushabyssinian	fam	family	ass	NA	5	sedentary	generalist	open	altrical	0.659283	1.13862	-0.309887	0.0199069	-0.234352	0.194539	-1.18748	0.182891
groundthrushforest	no_fam	no_fam	soc	NA	5	sedentary	specialist	open	altrical	1.73956	1.84763	1.24237	0.309042	1.96137	-0.963138	-0.985551	0.271877
groundthrushgrey	no_fam	no_fam	soc	NA	3	sedentary	generalist	open	altrical	0.0432381	0.757443	0.251784	0.184664	0.785181	-0.211445	-0.802189	0.365485
groundthrushorange	fam	family	ass	NA	7	sedentary	generalist	open	altrical	0.42978	0.75736	-0.285686	-0.623883	-0.177689	0.169801	-1.13056	0.286602
groundthrushspotted	no_fam	no_fam	soc	11.16	18	migratory	generalist	open	altrical	0.223518	0.967245	0.0979028	-0.832584	-0.328163	-0.529706	0.333236	0.218212
groundtittibetan	coop_fam	coop_families	breed	NA	11	sedentary	specialist	closed	altrical	1.04764	-1.86553	-1.43693	2.14854	-1.21447	-0.149199	0.841451	-0.193469
groundtyrantdarkfaced	no_fam	no_fam	soc	NA	2	sedentary	specialist	open	altrical	1.16351	0.208603	1.52864	0.379898	-0.701878	-0.649864	1.50106	-0.520307
groundtyrantplaincapped	no_fam	no_fam	soc	NA	2	sedentary	specialist	open	altrical	1.14628	1.67237	-0.124166	1.17799	-1.25166	-0.76563	1.09842	-0.335575
grouseblack	fam	family	ass	12.25	877	sedentary	specialist	open	precocial	1.10282	-2.5447	1.59972	0.36115	-0.25092	0.627175	-1.88474	1.72899
grousedusky	fam	family	ass	14	208	sedentary	generalist	open	precocial	1.4798	-1.40437	1.23133	0.105031	-0.769136	0.336622	-1.7534	1.79492
grousehazel	fam	family	ass	7.25	359	sedentary	specialist	open	precocial	1.05974	-2.69857	1.63831	0.533988	-0.324173	0.665424	-1.82406	1.09111
grouseruffed	fam	family	ass	8.5	492	sedentary	generalist	open	precocial	1.21659	-1.66708	1.9198	0.404316	-0.710351	1.3748	-1.76118	1.36433
grousesharptailed	fam	family	ass	6.3	144	sedentary	generalist	open	precocial	1.28934	-1.90198	1.69902	0.490543	-0.62091	0.332148	0.580396	1.46292
grousespruce	fam	family	ass	13	10	sedentary	generalist	open	precocial	1.37956	-2.51986	1.43723	1.07177	-0.564049	0.577413	-1.85792	1.15143
guanhighland	fam	family	ass	NA	8	sedentary	specialist	open	precocial	-1.27635	0.546367	0.137775	-0.16004	-1.24412	0.0438357	-0.907893	1.92544
guanspixs	fam	family	soc	NA	12	sedentary	specialist	open	precocial	-0.65025	0.363539	0.879929	0.912459	0.774053	0.500337	-0.856013	2.11477
guanwhitewinged	fam	family	ass	NA	29	sedentary	specialist	open	precocial	2.51584	1.04683	-1.90908	-1.28415	0.0806189	-2.78221	-1.73728	2.31827
guineafowlcrested	fam	family	ass	NA	17	sedentary	generalist	open	precocial	0.430998	0.589629	0.493828	-0.33856	3.12353	-0.313913	0.879584	1.98641
guineafowlhelmeted	fam	family	soc	8	543	sedentary	generalist	open	precocial	0.0070891	0.257389	-0.572403	0.315794	1.00553	1.39503	0.543384	1.90107
guineafowlvulturine	fam	family	soc	NA	22	sedentary	generalist	open	precocial	0.943595	1.17389	-1.98737	-0.0592991	0.122824	0.351207	0.09538	1.94704
gullblackbilled	fam	family	ass	NA	45	migratory	generalist	open	precocial	1.89267	1.8144	4.04782	-0.111423	-1.09449	-1.72504	2.84021	0.989011
gullcalifornia	no_fam	no_fam	ass	30	231	migratory	generalist	open	precocial	1.15196	-1.72714	1.67164	-0.503968	-0.509628	-0.64418	1.42206	1.26006
gullherring	fam	family	ass	34.75	2428	migratory	generalist	open	precocial	1.04795	-2.25088	0.915217	1.42541	-0.849635	1.22566	0.986621	1.53268
gullking	no_fam	no_fam	soc	26	16	migratory	generalist	open	precocial	2.25321	1.2267	-1.18741	-0.122259	-0.427486	-1.32989	1.09856	1.04205
gulllittle	no_fam	no_fam	ass	20.9167	402	migratory	specialist	open	precocial	0.900213	-2.56553	1.88519	0.234068	-0.207622	-0.362785	1.59877	0.0632289
gullmew	no_fam	no_fam	ass	33.7	794	migratory	generalist	open	precocial	0.938576	-2.58408	1.42899	1.03489	-0.558952	0.475197	1.1964	0.939694
gullpacific	no_fam	no_fam	soc	24.2521	31	sedentary	specialist	open	precocial	1.57042	1.71512	2.26715	-1.02506	-0.528742	-1.31708	2.20227	1.89345
gullringbilled	no_fam	no_fam	ass	31.8	698	migratory	generalist	open	precocial	1.10868	-0.863469	2.31658	-0.0619283	-0.837391	1.09379	1.70533	1.08259
gullsilver	no_fam	no_fam	ass	28.7644	304	migratory	generalist	open	precocial	0.336264	0.338665	-0.32518	-0.784936	-0.259989	0.777195	1.57173	0.956738
gullwestern	fam	family	ass	27.8	167	migratory	specialist	open	precocial	0.277086	0.676044	1.23309	-1.65631	-0.808123	-0.777948	1.98074	1.6891
gullyellowfooted	fam	family	ass	NA	19	migratory	specialist	open	precocial	1.83613	-0.0667296	-1.60649	-1.33637	0.504464	-2.50221	1.36518	1.84602
hamerkop	coop_fam	coop_families	breed	20	100	sedentary	specialist	open	altrical	-0.0120098	0.031458	-0.43383	0.33317	1.69163	0.753895	1.77427	1.14302
harrierblack	no_fam	no_fam	soc	NA	29	migratory	specialist	open	altrical	1.23208	0.740536	-0.823864	-1.29454	-0.26129	-0.15184	0.910342	1.3392
harrierhawkafrican	fam	family	soc	NA	33	sedentary	specialist	open	altrical	0.211275	-0.0181031	-0.289847	0.141387	2.04038	0.824602	-0.660552	1.65719
harriermontagus	no_fam	no_fam	ass	16.3	578	migratory	specialist	open	altrical	1.03268	-1.3189	1.02029	-0.0449606	-0.600885	1.20532	0.804443	0.840038
harriernorthern	no_fam	no_fam	ass	17.1	828	sedentary	specialist	open	altrical	0.937878	-1.92111	1.53567	0.736549	-0.671691	1.42059	0.669046	1.00956
harrierpallid	no_fam	no_fam	ass	13.5	149	migratory	specialist	open	altrical	1.03975	-1.84557	0.620405	0.0115997	-0.488153	0.315486	1.14948	0.914524
harrierspotted	no_fam	no_fam	ass	NA	28	sedentary	specialist	open	altrical	0.0340113	-0.206167	-1.32502	-1.02627	-0.111209	1.47332	0.690359	1.28764
harrierswamp	fam	family	ass	16.5	72	migratory	specialist	open	altrical	0.921412	0.854825	0.491684	-1.08066	-0.313226	0.0897856	1.54472	1.40629
hawfinch	fam	family	ass	12.6	191	sedentary	generalist	open	altrical	0.977071	-1.35291	1.40414	0.0141998	-0.589221	1.4582	-0.0511495	-0.132112
hawkbat	no_fam	no_fam	soc	NA	17	sedentary	specialist	open	altrical	-0.057691	-0.0119328	-0.166999	0.298606	2.04586	0.304144	-0.481172	1.58749
hawkbroadwinged	no_fam	no_fam	ass	18.33	200	migratory	specialist	open	altrical	0.823824	-0.925108	2.00958	-0.610197	-0.369991	0.908845	-1.38081	1.23561
hawkcoopers	no_fam	no_fam	ass	20.33	259	sedentary	specialist	open	altrical	0.736014	-0.535076	0.946359	-0.975665	-0.450956	0.954869	-0.140869	1.11332
hawkcuckoocommon	no_fam	no_fam	breed	NA	6	sedentary	generalist	open	altrical	-1.72228	-1.13143	-1.1659	-1.53948	0.241951	0.453906	-0.48329	0.40497
hawkcuckoohodgsons	no_fam	no_fam	breed	NA	15	migratory	generalist	open	altrical	-0.66026	-1.17108	0.552482	-0.637065	0.115141	0.068948	-0.593749	0.370218
hawkcuckoolarge	no_fam	no_fam	breed	NA	8	sedentary	generalist	open	altrical	-0.484265	-0.303009	0.1454	-0.708711	-0.456471	1.29827	-0.857355	0.723345
hawkcuckoomoustached	no_fam	no_fam	breed	NA	2	sedentary	specialist	open	altrical	-0.902883	0.312335	-0.346826	1.24875	0.400322	-0.282924	-0.797073	0.263482
hawkeagleafrican	no_fam	no_fam	soc	12	22	sedentary	specialist	open	altrical	0.103694	-0.195825	-0.878913	0.380526	1.21957	0.80893	-0.639444	1.97647
hawkeagleayress	no_fam	no_fam	soc	NA	10	sedentary	specialist	open	altrical	0.264506	0.471184	0.040781	-0.107468	1.76383	0.587779	-0.343581	1.77492
hawkeaglecrowned	fam	family	ass	NA	115	sedentary	specialist	open	altrical	0.448687	0.66833	0.200188	-0.0210765	2.38998	0.684857	-1.21855	2.71041
hawkeagleornate	fam	family	ass	NA	25	sedentary	specialist	open	altrical	-0.742502	-0.0329802	0.642149	0.526191	0.859775	0.540018	-0.96081	1.98889
hawkferruginous	no_fam	no_fam	ass	23.7	261	migratory	specialist	open	altrical	1.36051	-0.719112	-0.171045	-0.938195	-0.552296	-0.292475	0.780406	1.86612
hawkgalapagos	fam	nk-coop	ass	NA	53	sedentary	specialist	open	altrical	1.16376	1.15604	-0.24739	0.699637	-0.370172	-1.86053	-1.03185	2.11917
hawkharriss	coop_fam	coop_families	ass	15	116	sedentary	specialist	open	altrical	-0.179311	0.644922	-0.271241	-0.335952	0.175068	2.03839	0.487246	1.64421
hawkhawaiian	fam	family	ass	17	33	sedentary	specialist	open	altrical	-0.188846	0.601288	0.0418775	-0.180153	-1.23068	-1.26204	-1.02444	1.61029
hawkowlmoluccan	fam	family	ass	NA	9	sedentary	specialist	closed	altrical	-1.1036	0.654403	0.0391178	1.01297	-0.31574	-0.952611	-0.614292	1.13158
hawkredtailed	fam	family	ass	29.75	732	sedentary	specialist	open	altrical	0.782434	-0.607764	1.31377	-0.0331182	-0.889964	2.21404	0.348843	1.63521
hawkroughlegged	no_fam	no_fam	ass	18.8	342	migratory	specialist	open	altrical	1.09352	-3.80881	-0.242951	2.06796	-0.545205	-1.01238	-0.076193	1.60262
hawksharpshinned	no_fam	no_fam	ass	19.9	233	migratory	specialist	open	altrical	0.684115	-0.376102	1.16408	0.447663	-1.13914	3.77374	-1.10947	0.473805
hawkswainsons	no_fam	nk-coop	ass	24.08	222	migratory	specialist	open	altrical	1.17555	-0.960637	0.524375	-0.209305	-0.763851	1.29981	-0.395611	1.6025
hawkwhitetailed	fam	family	ass	4.58	40	sedentary	specialist	open	altrical	-0.313999	0.572281	-0.163729	-0.104007	0.231908	2.19284	-0.506439	1.70298
heathwrenchestnutrumped	no_fam	no_fam	ass	NA	9	sedentary	generalist	open	altrical	1.10388	0.815099	0.462808	-1.21952	-0.464549	0.0516639	0.154107	-0.585786
helmetcrestbearded	no_fam	no_fam	soc	NA	5	sedentary	generalist	open	altrical	0.622685	1.10083	-0.432665	0.914124	-1.43064	-0.757081	-0.940852	-1.20549
helmetshrikeretzs	coop_fam	coop_families	ass	NA	6	sedentary	generalist	open	altrical	0.151956	0.144912	-0.220902	-0.170145	0.962689	-0.0256868	0.745881	-0.0448598
hemispingusblackcapped	fam	family	soc	NA	2	sedentary	generalist	open	altrical	0.855299	0.970576	0.0517219	0.976339	-0.632676	-0.285868	-1.29134	-0.363333
hemispingusoleaginous	fam	family	soc	NA	2	sedentary	specialist	open	altrical	0.920662	1.10333	0.200313	0.834717	-0.559393	-0.359916	-0.614965	-0.562494
hemispingusorangebrowed	fam	family	soc	NA	2	sedentary	specialist	open	altrical	1.22779	1.31782	0.481415	-0.394056	-0.813005	-0.560165	-1.40991	-0.416538
hermitbroadtipped	no_fam	no_fam	soc	NA	2	sedentary	generalist	open	altrical	0.450268	0.852808	-1.11119	-0.82111	0.543037	0.203511	-0.0551974	-1.80114
hermitbronzy	no_fam	no_fam	soc	NA	5	sedentary	generalist	open	altrical	-2.5032	-0.609273	-0.80958	1.15989	-1.11457	-0.0122593	0.770884	-1.53753
hermitbuffbellied	no_fam	no_fam	soc	NA	2	sedentary	generalist	open	altrical	0.201856	0.216952	1.00893	-0.542729	1.80881	0.579334	-0.268065	-1.61349
hermitcinnamonthroated	no_fam	no_fam	soc	NA	4	sedentary	generalist	open	altrical	-0.650452	-0.726292	0.278712	-0.00816508	1.69086	-0.0920954	-0.690276	-1.89671
hermitduskythroated	no_fam	no_fam	soc	NA	5	sedentary	generalist	open	altrical	-0.254468	-0.325388	-0.415297	-0.175027	-0.594242	-0.413513	-1.07624	-1.72938
hermitgreychinned	no_fam	no_fam	soc	NA	2	sedentary	generalist	open	altrical	0.362295	0.818003	0.213909	0.729893	-0.452916	-0.276255	-0.744446	-1.83037
hermitkoepckes	no_fam	no_fam	soc	NA	4	sedentary	generalist	open	altrical	-0.00933402	0.484238	1.47766	0.0748295	0.104891	-1.14923	-0.513503	-1.32893
hermitlittle	no_fam	no_fam	soc	NA	18	sedentary	generalist	open	altrical	-0.977813	0.386323	0.611339	0.454089	-0.161253	-0.703627	0.134855	-1.60731
hermitminute	no_fam	no_fam	soc	NA	2	sedentary	generalist	open	altrical	0.199688	-0.117337	-1.0514	0.0170685	-0.306617	-1.11471	-1.07001	-1.88377
hermitreddish	no_fam	no_fam	soc	NA	17	sedentary	generalist	open	altrical	-0.681625	0.134872	0.437689	0.734658	0.644587	1.34027	-0.365988	-1.9537
hermitrufousbreasted	no_fam	no_fam	soc	NA	33	sedentary	generalist	open	altrical	-0.789706	0.151373	0.681425	0.866464	0.753444	0.629713	0.507568	-1.28271
hermitsawbilled	no_fam	no_fam	soc	NA	9	sedentary	specialist	open	altrical	0.209005	-0.0367017	0.439066	-0.172132	-0.354161	-1.09881	-0.972052	-1.07745
hermitscalethroated	no_fam	no_fam	soc	NA	5	sedentary	generalist	open	altrical	0.0840653	-0.252815	0.0759024	-0.118043	0.206976	-0.122705	-1.1829	-1.36212
hermitsootycapped	no_fam	no_fam	soc	NA	6	sedentary	generalist	open	altrical	-0.883558	0.938592	-0.042577	0.595048	-0.90231	1.34546	-0.292464	-1.39527
hermittawnybellied	no_fam	no_fam	soc	NA	2	sedentary	generalist	open	altrical	0.00990107	0.769744	0.193016	1.04629	-0.679113	-0.15628	-0.73326	-1.18784
hermitwhitebrowed	no_fam	no_fam	soc	NA	2	sedentary	generalist	open	altrical	-0.289091	0.376676	1.66809	-0.531121	-0.116132	-1.21698	0.0727895	-1.83291
hermitwhitewhiskered	no_fam	no_fam	soc	NA	6	sedentary	generalist	open	altrical	-2.44138	-0.752188	-1.2418	1.36694	-1.09206	0.0440461	0.24861	-1.4329
heronblack	no_fam	no_fam	soc	NA	18	sedentary	generalist	open	altrical	-0.260191	0.48071	-0.51754	0.266946	0.313735	1.30015	2.14916	0.934094
heronblackheaded	no_fam	no_fam	soc	NA	57	sedentary	generalist	open	altrical	-0.0293301	-0.0422155	-0.390539	0.389397	1.79786	0.669391	1.93079	1.67763
herongoliath	no_fam	no_fam	soc	22	71	sedentary	generalist	open	altrical	-0.0970885	-0.182937	-0.345123	0.333664	2.10761	-0.0333128	2.07213	2.55084
herongreatbilled	no_fam	no_fam	soc	NA	17	sedentary	generalist	open	altrical	-1.67158	0.244636	-0.36496	0.18721	0.0108252	-0.0206549	2.17353	2.1517
herongreatblue	no_fam	no_fam	ass	24.5	614	sedentary	specialist	open	altrical	0.704264	-0.39948	1.4653	-0.454506	-0.662531	1.48815	1.42762	2.20637
heronlittleblue	no_fam	no_fam	ass	13.92	62	migratory	generalist	open	altrical	-0.928299	0.904569	0.677018	0.204176	-0.311792	2.10573	2.44009	1.0539
heronpied	no_fam	no_fam	soc	NA	0	sedentary	generalist	open	altrical	-1.26214	-0.137395	-0.883073	-0.990843	-0.226689	-0.386942	2.03702	0.941485
heronpurple	no_fam	no_fam	soc	25.417	376	migratory	generalist	open	altrical	-0.456824	-0.538246	-0.238352	-0.252161	0.83721	1.47745	0.707931	1.65317
herontricoloured	no_fam	no_fam	ass	17.7	62	sedentary	generalist	open	altrical	-0.72766	1.40369	0.11615	-0.171387	-1.24984	2.97685	1.8736	0.98192
heronwhitefaced	no_fam	no_fam	soc	NA	12	sedentary	generalist	open	altrical	0.32928	1.1076	0.399392	-0.759963	-0.753017	1.55562	1.68261	1.35714
hillstarandean	no_fam	no_fam	soc	NA	14	sedentary	generalist	open	altrical	1.46884	0.84766	-1.27164	1.30906	-1.5615	0.867465	1.32966	-1.28245
hillstarwhitetailed	no_fam	no_fam	soc	NA	3	sedentary	generalist	open	altrical	0.0287228	0.816187	0.228791	0.994807	-0.762028	-0.42544	-0.669472	-0.927737
hoatzin	coop_fam	coop_families	breed	NA	52	sedentary	specialist	open	altrical	-0.694204	0.218387	0.765895	0.870532	0.876377	0.584931	-0.89096	1.72191
hobbyaustralian	fam	family	ass	10.5	49	sedentary	specialist	open	altrical	0.180225	-0.428854	-1.44019	-1.09904	-0.0153528	1.56124	-0.834664	0.865289
honeybuzzardeuropean	no_fam	no_fam	soc	29	564	migratory	specialist	open	altrical	1.19495	-1.90991	1.86735	-0.341103	0.0447701	0.0586687	-1.65039	1.51617
honeycreepergoldencollared	fam	family	soc	NA	2	sedentary	generalist	open	altrical	0.227937	0.766263	0.870518	0.425463	-0.541637	-0.451883	-0.921285	-0.489684
honeycreepergreen	fam	family	soc	NA	11	sedentary	generalist	open	altrical	-0.827849	0.172881	0.852042	0.90946	0.667271	0.666692	0.0607973	-0.611237
honeycreeperpurple	fam	family	soc	17	11	sedentary	generalist	open	altrical	-0.832988	0.36336	0.891829	1.02868	0.621234	0.657509	0.542726	-0.899567
honeycreepershining	fam	family	soc	NA	3	sedentary	generalist	open	altrical	-1.73652	0.0264679	0.294771	0.464497	-0.684828	-0.141012	0.515025	-0.883957
honeycreepershortbilled	no_fam	no_fam	soc	NA	5	sedentary	generalist	open	altrical	-0.577267	0.126309	0.713004	1.2595	0.77804	-0.0494778	-0.847962	-0.93578
honeyeaterbanded	no_fam	no_fam	soc	NA	0	sedentary	generalist	open	altrical	-1.21391	-1.84791	-1.61159	-1.46751	0.794606	-1.11748	-1.11949	-1.0306
honeyeaterblackchinned	coop_fam	coop_families	ass	9.975	10	sedentary	generalist	open	altrical	-0.16516	-0.968955	-1.42649	-1.18786	0.16193	0.890572	-1.69255	-0.549234
honeyeaterblackheaded	coop_fam	coop_families	breed	8.658	4	sedentary	generalist	open	altrical	1.6764	0.930123	3.36784	-1.00548	-0.306897	-1.72641	-0.367447	-0.503994
honeyeaterbluefaced	coop_fam	coop_families	ass	9.125	21	sedentary	generalist	open	altrical	-0.141692	-0.276639	-1.03865	-1.42557	-0.0610733	1.00302	-1.58746	0.472843
honeyeaterbridled	no_fam	no_fam	soc	4.94	2	sedentary	generalist	open	altrical	-1.70832	-0.308742	0.0205474	-2.5588	-0.541569	-1.13358	-0.393247	-0.0832118
honeyeaterbrownheaded	coop_fam	coop_families	ass	12.1781	9	sedentary	generalist	open	altrical	1.19207	0.777546	-0.566126	-1.10716	-0.561582	1.622	-1.64307	-0.664024
honeyeatercrescent	no_fam	no_fam	ass	9.91781	9	sedentary	generalist	open	altrical	1.24471	0.959177	2.08163	-1.16838	-0.460254	-0.736711	0.252725	-0.496723
honeyeaterdarkbrown	no_fam	no_fam	soc	NA	4	sedentary	generalist	open	altrical	0.0690516	1.18599	0.64061	-0.183459	-0.815583	-0.861934	-0.202437	-0.592475
honeyeaterfuscous	no_fam	no_fam	ass	17.5945	3	sedentary	generalist	open	altrical	0.584484	0.642524	0.0724932	-1.39051	-0.580151	0.873069	-1.3518	-0.514802
honeyeatergrey	fam	family	soc	NA	11	sedentary	generalist	open	altrical	0.521502	-2.38343	-2.1694	-1.59927	1.10568	-1.77191	-1.41704	-1.07607
honeyeaternewholland	fam	family	ass	14.4411	81	sedentary	generalist	open	altrical	1.24325	0.529982	0.766676	-1.12985	-0.23138	-0.464466	-1.13866	-0.498842
honeyeaterregent	no_fam	no_fam	ass	10.07	0	sedentary	generalist	open	altrical	1.11126	0.669038	0.839954	-1.90348	-0.737998	-1.77751	-0.0709833	0.0767367
honeyeaterrufousbanded	no_fam	no_fam	ass	3.717	5	sedentary	generalist	open	altrical	-1.33833	-0.33826	-0.69571	-0.371263	-0.000629364	-0.239895	0.298703	-0.888501
honeyeatersinging	coop_fam	coop_families	breed	10.4548	8	sedentary	generalist	open	altrical	0.378663	-0.675117	-1.69309	-1.08578	0.0571753	1.63637	-1.95926	-0.36047
honeyeaterstriped	coop_fam	coop_families	breed	NA	8	sedentary	generalist	open	altrical	0.774452	0.283816	-1.08074	-1.43972	-0.370367	1.49154	-1.83599	-0.0858771
honeyeaterstrongbilled	coop_fam	coop_families	breed	5.4	2	sedentary	generalist	open	altrical	1.68753	0.970475	3.43692	-1.10015	-0.308825	-1.79224	-0.377299	-0.199109
honeyeatertawnybreasted	fam	family	soc	NA	3	sedentary	generalist	open	altrical	-0.741088	0.689728	-0.192997	1.72313	-0.390999	0.475073	-0.825368	0.127618
honeyeatervaried	coop_fam	coop_families	breed	NA	2	sedentary	generalist	open	altrical	-1.40547	0.248927	-0.200209	-0.351808	-0.422705	-0.403945	0.125223	-0.0964238
honeyeaterwhiteeared	fam	family	soc	12.7836	5	sedentary	generalist	open	altrical	1.1516	0.825318	-0.581824	-1.13302	-0.563524	1.62238	-1.66678	-0.324309
honeyeaterwhitefronted	fam	family	ass	4.1	0	migratory	generalist	open	altrical	1.5049	-0.373999	-1.59128	-1.62385	0.374224	-1.00819	-0.740912	-0.645897
honeyeaterwhitenaped	coop_fam	coop_families	breed	12.3288	20	sedentary	generalist	open	altrical	0.728656	0.589594	-0.165977	-1.24465	-0.519053	0.973327	-1.40836	-0.595854
honeyeaterwhiteplumed	coop_fam	coop_families	breed	15.8932	9	sedentary	generalist	open	altrical	0.57392	-0.712804	-1.63464	-1.13106	0.0632809	1.47766	-2.00234	-0.614465
honeyeaterwhitethroated	coop_fam	coop_families	breed	10.525	9	sedentary	generalist	open	altrical	-0.923168	-1.0791	-1.26632	-1.48627	0.407225	-0.316106	-1.20269	-0.909423
honeyeateryellow	coop_fam	coop_families	ass	4.175	2	sedentary	generalist	open	altrical	-1.30316	-0.60265	-0.833928	-1.94411	0.0659145	-0.692395	0.274992	-0.509195
honeyeateryellowfaced	no_fam	no_fam	ass	12.5918	22	sedentary	generalist	open	altrical	0.688399	0.763754	-0.272994	-1.29513	-0.672685	1.60238	-1.49248	-0.565432
honeyeateryellowplumed	no_fam	no_fam	ass	9.12329	3	sedentary	generalist	open	altrical	1.67921	0.658031	-1.08422	-1.19795	-0.332121	0.740647	-1.74137	-0.53918
honeyeateryellowthroated	no_fam	no_fam	ass	5.03	2	sedentary	generalist	open	altrical	1.64813	1.04843	3.44709	-1.03588	-0.330915	-1.79332	0.225278	-0.158523
honeyeateryellowtufted	coop_fam	coop_families	ass	15.2849	39	sedentary	generalist	open	altrical	0.952134	0.899481	0.394819	-1.23163	-0.624682	0.797948	-1.37421	-0.0958767
honeyguidecassins	no_fam	no_fam	soc	NA	15	sedentary	specialist	open	altrical	0.34835	0.456281	0.513318	0.230461	2.82641	0.0165404	-0.324387	-0.810374
honeyguidedwarf	no_fam	no_fam	soc	NA	9	sedentary	generalist	closed	altrical	1.18502	1.85175	-0.355803	1.37163	-0.931785	0.118416	-1.02288	-0.576343
honeyguidegreater	no_fam	no_fam	soc	5.08	56	sedentary	generalist	closed	altrical	-0.00406072	-0.147204	-0.630949	0.22222	1.18128	0.84976	0.00874386	-0.0911276
honeyguidegreenbacked	no_fam	no_fam	soc	NA	8	migratory	generalist	open	altrical	0.169101	0.0099858	-0.26069	-0.0528012	0.856343	0.100119	-0.362442	-0.816059
honeyguideleast	no_fam	no_fam	soc	NA	9	sedentary	generalist	closed	altrical	0.443639	0.275942	0.51866	0.261621	3.30066	0.00265405	-0.39415	-0.525861
honeyguidelesser	no_fam	no_fam	soc	5.78	44	sedentary	generalist	closed	altrical	0.0114716	-0.252837	-0.524224	0.33049	1.51544	0.885597	-0.0448049	-0.367874
honeyguidelyretailed	no_fam	no_fam	soc	NA	10	sedentary	generalist	closed	altrical	0.911717	0.817856	1.12084	0.333175	4.2655	-0.175888	-0.0977585	0.23561
honeyguidemalaysian	no_fam	no_fam	soc	NA	3	sedentary	generalist	closed	altrical	-0.838874	0.463948	-0.421308	1.50389	0.379058	-0.228296	-0.0705825	-0.142681
honeyguidepallid	no_fam	no_fam	soc	NA	11	sedentary	generalist	closed	altrical	0.116053	0.268711	-0.0846215	-0.202742	0.58801	-0.159063	0.226586	-0.748365
honeyguidescalythroated	no_fam	no_fam	soc	NA	22	sedentary	generalist	closed	altrical	0.162594	0.638362	-0.244885	-0.0191088	0.383381	0.720481	0.0245222	-0.0624665
honeyguidespotted	no_fam	no_fam	soc	NA	7	sedentary	generalist	closed	altrical	0.216114	0.287157	0.421328	0.199315	3.17532	-0.0278775	0.0875395	0.0553285
honeyguidewahlbergs	no_fam	no_fam	soc	NA	19	migratory	specialist	open	altrical	0.361892	0.448325	-0.0972898	-0.0701284	0.548442	0.635055	0.135613	-0.847617
honeyguidewillcockss	no_fam	no_fam	soc	NA	4	sedentary	generalist	closed	altrical	0.608018	0.435772	0.795002	0.308552	3.82766	-0.124213	0.112994	-0.587386
honeyguideyellowfooted	no_fam	no_fam	soc	NA	5	sedentary	generalist	closed	altrical	-1.40457	-0.204566	0.453944	-0.00849521	-0.418128	-1.52167	-0.183992	-0.348505
honeyguideyellowrumped	no_fam	no_fam	soc	NA	10	sedentary	generalist	closed	altrical	-0.286081	0.341325	0.944964	-0.8463	-1.25308	0.90276	0.668987	-0.274272
honeyguidezenkers	no_fam	no_fam	soc	NA	10	sedentary	specialist	closed	altrical	1.25985	1.05811	1.53651	0.250915	4.56601	-0.413628	0.0412	-0.213881
hoopoeeurasian	fam	nk-coop	ass	11.1	486	sedentary	generalist	closed	altrical	0.0056606	-0.752286	-0.0430443	0.191461	-0.442528	2.6909	0.796709	-0.0515186
hornbillafricangrey	fam	family	soc	NA	28	sedentary	generalist	closed	altrical	-0.230741	-0.664753	-1.14706	0.466809	1.0243	0.694912	0.172056	0.712502
hornbillafricanpied	no_fam	no_fam	soc	NA	2	sedentary	generalist	closed	altrical	0.327389	0.251	0.370214	0.312996	3.30293	-0.0177381	-0.153334	1.07291
hornbillaustensbrown	coop_fam	coop_families	breed	NA	3	sedentary	generalist	closed	altrical	-1.65392	-0.361783	0.636198	-1.23319	0.241722	-0.173986	-0.767551	1.79771
hornbillblack	coop_fam	coop_families	breed	NA	5	sedentary	specialist	closed	altrical	-0.687172	0.589518	-0.519364	1.43056	0.3186	-0.343808	-1.08287	2.06861
hornbillblackcasqued	coop_fam	coop_families	breed	19.3	14	sedentary	generalist	closed	altrical	0.886086	0.782908	0.975164	0.25432	4.1425	-0.234209	-1.062	2.13359
hornbillbradfields	no_fam	no_fam	ass	NA	8	sedentary	generalist	closed	altrical	0.741498	-0.123463	-0.958696	-0.0557007	0.889884	0.0262679	-0.80645	1.0977
hornbillbrowncheeked	no_fam	no_fam	soc	NA	5	sedentary	generalist	closed	altrical	-0.538539	0.486153	-0.356286	0.0961489	0.0256794	-0.177474	-0.951556	1.99911
hornbillbushycrested	coop_fam	coop_families	breed	NA	6	sedentary	generalist	closed	altrical	-0.754693	0.491822	-0.481896	1.47414	0.450807	-0.21727	-1.09307	2.12215
hornbillcrowned	fam	family	ass	NA	19	sedentary	generalist	closed	altrical	0.432142	0.533179	-0.32296	-0.100181	1.06586	0.617745	-1.22458	1.05112
hornbillknobbed	no_fam	no_fam	soc	NA	9	migratory	generalist	closed	altrical	-0.569545	1.02046	-0.00537503	1.14852	-0.591366	-0.782748	-0.453853	2.56715
hornbillluzon	coop_fam	coop_families	breed	NA	2	sedentary	generalist	closed	altrical	-3.12754	-1.17721	-0.112401	-1.25979	-0.309931	-1.28391	-0.425318	1.39565
hornbillmonteiros	no_fam	no_fam	soc	15	9	migratory	generalist	closed	altrical	1.46021	0.700085	-1.76256	0.265196	0.17708	-0.689207	0.236265	1.24393
hornbillorientalpied	fam	family	soc	NA	23	sedentary	generalist	closed	altrical	-1.68138	-0.419656	-0.160897	-0.550269	0.37191	0.200348	-0.0545859	1.70862
hornbillpiping	fam	family	soc	NA	4	sedentary	generalist	closed	altrical	0.520042	0.628937	0.627253	0.169128	3.56447	-0.150202	-0.518254	1.58929
hornbillredbilled	fam	family	soc	NA	42	sedentary	generalist	closed	altrical	-0.0935479	-1.21067	-1.5185	0.588354	1.17243	0.0435688	-0.215591	0.560956
hornbillrhinoceros	coop_fam	coop_families	breed	NA	22	sedentary	generalist	closed	altrical	-0.819135	0.49913	-0.54683	1.39972	0.408719	-0.223399	-1.1271	2.54851
hornbillrufous	coop_fam	coop_families	breed	NA	6	sedentary	generalist	closed	altrical	-2.03456	-0.437543	-0.293436	-0.278127	-0.359164	-1.00495	-0.773289	2.1859
hornbillrufousnecked	fam	family	soc	NA	5	sedentary	specialist	closed	altrical	-0.8437	0.152501	1.36162	-1.40776	0.0268342	-0.733693	-0.778112	2.56997
hornbillsilverycheeked	fam	family	soc	NA	15	migratory	generalist	closed	altrical	0.229277	0.886219	-0.646706	-0.280456	-0.208596	0.378027	-1.32149	2.08777
hornbillsouthernyellowbilled	fam	family	soc	NA	8	sedentary	generalist	closed	altrical	0.750794	0.101878	-0.88901	-0.735827	0.774946	-0.503904	0.681042	0.744315
hornbillsulawesi	coop_fam	coop_families	breed	NA	5	sedentary	generalist	closed	altrical	-0.475857	0.952488	0.193229	1.35288	-0.654406	-0.733284	-0.835448	1.46601
hornbilltickellsbrown	coop_fam	coop_families	breed	NA	4	sedentary	generalist	closed	altrical	-2.40629	-0.55463	0.602278	-1.86893	0.127156	-0.754149	-0.489214	1.74138
hornbilltrumpeter	coop_fam	coop_families	breed	NA	11	sedentary	generalist	closed	altrical	0.135753	0.405162	-0.0917463	-0.186087	1.20142	-0.116627	0.874146	1.51896
hornbillwhitecrowned	coop_fam	coop_families	breed	NA	0	sedentary	generalist	closed	altrical	-1.04469	0.302345	-0.443858	1.15755	0.387114	-0.30408	-1.02188	2.1622
hornbillwrinkled	no_fam	no_fam	soc	NA	10	sedentary	generalist	closed	altrical	-0.703569	0.53727	-0.638402	1.46012	0.424467	-0.335553	-1.05972	2.30693
hornbillwrithed	no_fam	no_fam	soc	NA	2	migratory	generalist	closed	altrical	-0.327068	0.594265	-0.846577	0.886788	-0.611617	-0.995796	-1.12521	2.03683
hummingbirdallens	no_fam	no_fam	soc	4	53	sedentary	generalist	open	altrical	0.0137706	0.303334	2.68481	-2.58371	-0.568732	-1.60475	1.35025	-1.75034
hummingbirdamazilia	no_fam	no_fam	soc	NA	11	sedentary	generalist	open	altrical	0.919257	0.471794	-1.50385	1.1343	-0.4746	0.130954	0.187564	-1.58248
hummingbirdamethystthroated	no_fam	no_fam	soc	NA	11	sedentary	generalist	open	altrical	-1.11296	0.209448	0.263368	-0.869559	-0.900086	0.11606	-0.712806	-1.19275
hummingbirdannas	no_fam	no_fam	ass	8.5	197	migratory	generalist	open	altrical	0.307583	-0.341653	0.785753	-1.90354	-0.519201	0.327306	-0.0941606	-1.60153
hummingbirdantilleancrested	no_fam	no_fam	soc	NA	8	sedentary	generalist	open	altrical	-0.209006	1.49402	0.238732	1.22257	-1.46081	0.365099	0.541919	-1.48846
hummingbirdazurecrowned	no_fam	no_fam	soc	NA	0	sedentary	generalist	open	altrical	-1.4814	0.158862	-0.014415	-0.185385	-1.00657	0.359066	0.272036	-1.31475
hummingbirdbeautiful	no_fam	no_fam	soc	NA	2	sedentary	generalist	open	altrical	0.311624	0.654122	-0.136408	-1.13714	-0.447135	-1.07594	0.24679	-1.76126
hummingbirdbee	no_fam	no_fam	soc	NA	3	sedentary	generalist	open	altrical	-0.26515	0.605632	-0.79492	-0.297806	-0.484059	0.0733683	0.0791699	-2.11396
hummingbirdberylline	no_fam	no_fam	soc	NA	0	sedentary	generalist	open	altrical	-0.432886	0.466241	0.293804	-1.10359	-0.572856	0.844953	-0.116901	-1.52797
hummingbirdblackbellied	no_fam	no_fam	soc	NA	2	sedentary	generalist	open	altrical	-2.30636	-0.622319	0.653943	0.0221539	-1.02727	-1.49077	1.20414	-1.6922
hummingbirdblackchinned	no_fam	no_fam	soc	10.08	119	migratory	specialist	open	altrical	1.21683	-0.64272	-0.579971	-1.47906	-0.241052	0.0878658	-1.05225	-1.77132
hummingbirdbluecapped	no_fam	no_fam	soc	NA	3	sedentary	specialist	open	altrical	-1.83219	-0.0220818	0.0808103	-2.08724	-0.723181	-1.67199	-0.478106	-1.23574
hummingbirdbluechested	no_fam	no_fam	soc	NA	0	sedentary	specialist	open	altrical	-2.0004	-0.636349	-0.782735	1.06312	-0.548696	-0.488933	0.266888	-1.60305
hummingbirdbluetailed	no_fam	no_fam	soc	NA	0	sedentary	generalist	open	altrical	-1.37436	0.126537	-0.435692	-0.0171247	-0.896122	-0.0467642	0.153397	-1.56237
hummingbirdbluethroated	no_fam	no_fam	ass	7.92	61	sedentary	generalist	open	altrical	0.251562	0.499244	0.255425	-1.65015	-0.36628	-0.287532	2.36758	-1.31536
hummingbirdbroadbilled	no_fam	no_fam	ass	7.5	45	sedentary	generalist	open	altrical	0.102582	0.164807	-0.0412249	-1.60446	-0.139092	-0.00502201	0.671538	-1.66951
hummingbirdbroadtailed	no_fam	no_fam	soc	12.2	127	sedentary	generalist	open	altrical	0.635448	-0.477802	-0.420607	-1.43914	-0.612994	-0.204317	0.209967	-1.76665
hummingbirdbuffbellied	no_fam	no_fam	soc	11.17	19	sedentary	specialist	open	altrical	-0.567764	0.690088	0.00486288	-0.999416	-0.413458	0.812386	0.47857	-1.49796
hummingbirdbuffy	no_fam	no_fam	soc	NA	4	sedentary	generalist	open	altrical	0.228776	1.08196	-1.43494	-0.362295	-0.394793	-0.0343636	-0.00324516	-1.30256
hummingbirdbumblebee	no_fam	no_fam	soc	NA	5	sedentary	generalist	open	altrical	-0.143725	0.607394	0.448203	-1.32451	-0.605716	0.642484	-0.870818	-1.86599
hummingbirdcalliope	no_fam	no_fam	soc	6.92	73	migratory	specialist	open	altrical	0.950761	-0.901328	1.25126	-0.98244	-0.690404	-0.237012	1.02806	-1.92307
hummingbirdcharming	no_fam	no_fam	soc	NA	2	sedentary	specialist	open	altrical	-2.27411	-0.572815	0.817258	-0.384971	-0.836289	-1.59079	0.743156	-1.57751
hummingbirdchestnutbellied	no_fam	no_fam	soc	NA	5	sedentary	generalist	open	altrical	2.12405	2.03504	-0.0144098	1.23816	-1.22565	-2.15541	0.975779	-1.24268
hummingbirdcinnamon	no_fam	no_fam	soc	NA	15	sedentary	generalist	open	altrical	-1.01174	0.502387	-0.136012	-0.464855	-0.634512	0.936669	0.424932	-1.48144
hummingbirdcopperrumped	no_fam	no_fam	soc	NA	0	sedentary	generalist	open	altrical	-0.852091	0.594461	-0.540171	0.300622	-0.548779	0.552844	0.108242	-1.50815
hummingbirdcostas	no_fam	no_fam	ass	6	64	sedentary	generalist	open	altrical	0.975214	-0.714404	-1.39481	-1.47826	-0.0311708	-0.541155	0.704725	-1.90374
hummingbirddusky	no_fam	no_fam	soc	NA	3	sedentary	generalist	open	altrical	-0.171829	0.63618	0.19228	-1.26061	-0.35141	-0.99845	1.41236	-1.52303
hummingbirdemeraldchinned	no_fam	no_fam	soc	NA	2	sedentary	generalist	open	altrical	-1.44065	0.18503	0.113531	-0.00516688	-1.22652	0.286281	-0.572089	-1.72847
hummingbirdfierythroated	no_fam	no_fam	soc	NA	10	sedentary	generalist	open	altrical	-2.5472	-0.744671	0.920244	-0.598044	-0.896837	-1.77111	1.1874	-1.38929
hummingbirdgarnetthroated	no_fam	no_fam	soc	8	3	sedentary	generalist	open	altrical	-1.49627	0.278277	0.201077	-0.38325	-1.19862	0.135623	-0.0691205	-1.16937
hummingbirdgiant	no_fam	no_fam	soc	NA	25	migratory	generalist	open	altrical	1.42701	1.08954	-0.884215	0.831605	-1.51589	1.61378	0.654227	-0.69954
hummingbirdgilded	no_fam	no_fam	soc	NA	8	sedentary	generalist	open	altrical	0.202307	0.339141	0.212538	-0.24313	0.928903	1.84684	0.209944	-1.61167
hummingbirdgreenandwhite	no_fam	no_fam	soc	NA	0	sedentary	generalist	open	altrical	-1.28911	0.287206	0.577413	0.687214	-0.735797	-0.050055	-0.446492	-1.2129
hummingbirdgreenbellied	no_fam	no_fam	soc	NA	0	sedentary	generalist	open	altrical	-1.37351	0.386597	0.563155	0.722131	-0.779388	-0.0558999	0.321369	-1.41705
hummingbirdgreenfronted	no_fam	no_fam	soc	NA	0	sedentary	generalist	open	altrical	-0.688024	0.329747	-0.161543	-0.962393	-0.607069	-0.808622	-0.143377	-1.28068
hummingbirdindigocapped	no_fam	no_fam	soc	NA	0	sedentary	generalist	open	altrical	0.141181	1.22239	-0.0842026	0.873823	-0.913847	-0.499498	-0.0494582	-1.27006
hummingbirdlucifer	no_fam	no_fam	ass	4.1	18	migratory	generalist	open	altrical	1.00068	0.282198	-0.572576	-1.65747	-0.342949	-0.269453	-0.231369	-1.7245
hummingbirdmagnificent	no_fam	no_fam	soc	9.2	66	sedentary	generalist	open	altrical	0.0897696	0.352081	-0.162854	-1.31199	-0.537929	0.746646	-0.0181346	-1.20036
hummingbirdmanyspotted	no_fam	no_fam	soc	NA	0	sedentary	generalist	open	altrical	-0.106747	0.388062	1.53998	-0.513219	0.207583	-1.26757	-0.5542	-1.03989
hummingbirdoasis	no_fam	no_fam	soc	NA	8	sedentary	generalist	open	altrical	2.52047	0.788257	-1.62131	1.75967	-0.534426	-0.71921	1.12353	-1.77475
hummingbirdolivespotted	no_fam	no_fam	soc	NA	3	sedentary	generalist	open	altrical	-0.181015	0.549552	0.766625	1.18174	0.476626	-0.689912	-0.504702	-1.15266
hummingbirdpurplechested	no_fam	no_fam	soc	NA	0	sedentary	specialist	open	altrical	-2.66551	-0.934413	-1.39238	1.90779	-1.32931	0.153573	-0.509752	-1.60077
hummingbirdrubythroated	no_fam	no_fam	soc	9.1	167	migratory	specialist	open	altrical	0.697627	-0.960119	1.86902	-0.583629	-0.43217	1.01457	-0.278788	-1.86753
hummingbirdrubytopaz	no_fam	no_fam	soc	NA	21	migratory	generalist	open	altrical	-0.853079	0.214324	0.086744	0.468247	0.468607	1.07995	1.24267	-1.65449
hummingbirdrufous	no_fam	no_fam	soc	8.92	282	migratory	generalist	open	altrical	0.870747	-1.20307	1.19388	0.210084	-1.17751	1.25587	-0.749719	-1.8275
hummingbirdrufoustailed	no_fam	no_fam	soc	NA	18	sedentary	generalist	open	altrical	-1.48721	-0.0923736	-0.313684	0.420407	-0.327923	0.217683	0.238458	-1.37928
hummingbirdsapphirethroated	no_fam	no_fam	soc	NA	3	sedentary	generalist	open	altrical	-0.544622	0.787529	-0.473177	0.980933	-0.476334	0.28357	0.59213	-1.56596
hummingbirdscalybreasted	no_fam	no_fam	soc	NA	0	sedentary	generalist	open	altrical	-1.51775	0.26103	-0.00962175	0.473926	-0.740453	0.546455	-0.212028	-1.01216
hummingbirdscintillant	no_fam	no_fam	soc	NA	2	sedentary	generalist	open	altrical	-2.37505	-0.763043	0.96378	-0.472672	-0.793363	-1.6829	0.889032	-2.02597
hummingbirdshininggreen	no_fam	no_fam	soc	NA	2	sedentary	generalist	open	altrical	-0.664115	0.94843	-0.622428	0.677809	-0.529898	0.524013	0.989896	-1.60996
hummingbirdsnowybreasted	no_fam	no_fam	soc	NA	0	sedentary	generalist	open	altrical	-1.18684	0.176544	-0.00100739	0.918252	-0.747813	-0.536265	1.07256	-1.50638
hummingbirdsombre	no_fam	no_fam	soc	NA	0	sedentary	generalist	open	altrical	-0.378804	-0.384885	-0.614451	-0.256408	-0.0831956	-0.137376	-0.680958	-1.07983
hummingbirdsparklingtailed	no_fam	no_fam	soc	NA	2	sedentary	generalist	open	altrical	-0.87204	0.216762	0.216444	-0.801787	-0.624499	0.223699	-0.71726	-1.46022
hummingbirdspeckled	no_fam	no_fam	soc	NA	17	sedentary	generalist	open	altrical	0.0274434	0.921797	0.47309	0.527405	-0.602916	0.570855	0.214158	-1.46693
hummingbirdsteelyvented	no_fam	no_fam	soc	NA	0	sedentary	generalist	open	altrical	-0.744444	0.77275	-0.457426	0.599817	-0.628053	0.456048	0.693404	-1.47639
hummingbirdstripetailed	no_fam	no_fam	soc	NA	9	sedentary	generalist	open	altrical	-1.62988	0.241411	0.336339	-0.0627225	-1.14816	0.323495	0.0363357	-1.4262
hummingbirdswallowtailed	no_fam	no_fam	soc	NA	0	sedentary	generalist	open	altrical	-0.513096	0.254157	-0.356916	0.0542827	0.516519	1.42077	0.727658	-1.31673
hummingbirdswordbilled	no_fam	no_fam	soc	NA	8	sedentary	generalist	open	altrical	0.680624	0.969517	-0.0184022	0.93202	-0.847623	0.494985	-1.08527	-0.717217
hummingbirdtoothbilled	no_fam	no_fam	soc	NA	7	sedentary	generalist	open	altrical	-2.25556	-0.850627	-0.86937	1.56836	-0.895885	-0.521153	-0.426531	-1.08442
hummingbirdtumbes	no_fam	no_fam	soc	NA	3	sedentary	generalist	open	altrical	1.80042	0.786012	-1.66575	1.39909	-0.29688	-0.267165	-0.164606	-1.56351
hummingbirdvervain	no_fam	no_fam	soc	NA	4	sedentary	specialist	open	altrical	-0.433444	0.647362	-0.414872	0.07559	-0.810984	0.0905692	0.111514	-1.80575
hummingbirdvioletchested	no_fam	no_fam	soc	NA	4	sedentary	specialist	open	altrical	1.14356	1.90874	-0.684136	0.373498	-0.866528	0.488188	-0.74123	-0.916597
hummingbirdvioletcrowned	no_fam	no_fam	soc	6.1	0	sedentary	generalist	open	altrical	0.171904	0.107276	0.104389	-1.76987	-0.0162976	-0.101948	0.109783	-1.44308
hummingbirdvioletheaded	no_fam	no_fam	soc	NA	5	sedentary	generalist	open	altrical	-0.893601	0.108887	0.816553	0.278955	-0.109	-0.685486	0.268637	-1.78296
hummingbirdvolcano	no_fam	no_fam	soc	NA	9	sedentary	generalist	open	altrical	-1.9889	-0.334343	1.56433	-0.447624	-0.758639	-1.9951	1.63773	-1.89016
hummingbirdwedgebilled	no_fam	no_fam	soc	NA	0	sedentary	generalist	open	altrical	0.557433	0.896911	0.205141	0.793232	-0.544989	-0.259453	-0.84384	-1.50494
hummingbirdwhitebellied	no_fam	no_fam	soc	NA	0	sedentary	generalist	open	altrical	0.721478	0.922026	0.450206	-0.146124	-0.567845	0.852695	-0.309938	-1.39565
hummingbirdwhiteeared	no_fam	no_fam	soc	NA	0	sedentary	generalist	open	altrical	0.0415562	0.133311	0.110738	-1.3934	-0.376293	0.125344	-1.01039	-1.61221
hummingbirdwhitetailed	no_fam	no_fam	soc	NA	2	sedentary	specialist	open	altrical	-0.152504	0.53779	0.348288	-1.6342	-0.504402	-1.71532	-0.127335	-1.33698
hummingbirdwhitethroated	no_fam	no_fam	soc	NA	14	sedentary	generalist	open	altrical	0.0285761	0.0910452	-0.114899	-0.0045873	0.118881	1.30095	-0.412948	-1.49011
hummingbirdwinethroated	no_fam	no_fam	soc	NA	2	sedentary	generalist	open	altrical	-1.78961	0.117621	0.240858	-0.129922	-1.41798	0.198314	-0.469501	-1.83141
hummingbirdxantuss	no_fam	no_fam	soc	NA	0	sedentary	generalist	open	altrical	1.52994	-0.320562	-1.6226	-1.34067	0.232908	-1.57003	-0.677195	-1.68314
hyliotasouthern	fam	family	soc	NA	9	sedentary	specialist	open	altrical	0.247244	-0.317636	0.190122	-0.325378	1.06124	-0.832497	-0.790523	-0.849773
hyliotayellowbellied	no_fam	no_fam	soc	NA	5	sedentary	specialist	open	altrical	-0.267611	-0.194896	-0.188387	0.435322	1.6559	0.0336731	1.14928	-0.938745
ibisafricansacred	no_fam	no_fam	soc	21	80	sedentary	specialist	open	altrical	0.0638942	-0.149915	-0.574351	0.442771	1.71482	0.624722	1.72446	1.88285
ibisaustraliansacred	no_fam	no_fam	soc	26.0384	44	sedentary	specialist	open	altrical	0.50472	1.70276	1.16649	-1.07113	-1.1694	1.08424	1.8379	2.19961
ibisblackheaded	no_fam	no_fam	soc	28.2	23	migratory	specialist	open	altrical	-1.8894	-0.865495	-0.515151	-1.50599	-0.231861	0.654464	1.527	1.95036
ibishadada	fam	family	ass	16	23	sedentary	generalist	open	altrical	-0.0891114	-0.411423	-0.446742	0.17993	2.12527	4.21404e-05	1.2167	1.8345
ibisscarlet	no_fam	no_fam	soc	33.2	114	sedentary	generalist	open	altrical	-1.14968	0.765526	-0.560146	0.561291	-0.713229	1.23714	0.708597	1.48796
ibissouthernbald	no_fam	no_fam	soc	15.3	47	migratory	specialist	open	altrical	0.667095	0.735792	0.529868	-1.28322	-0.54587	-1.15158	1.88979	2.05709
ibisstrawnecked	no_fam	no_fam	soc	29.2164	31	sedentary	specialist	open	altrical	-0.00045463	-0.225378	-1.30344	-1.11935	-0.0951629	1.41434	0.367622	1.81889
ibiswhite	no_fam	no_fam	ass	16.33	204	sedentary	generalist	open	altrical	-0.922954	1.1375	-0.325213	-0.125198	-1.04594	2.3195	1.84991	1.6288
illadopsisblackcap	no_fam	no_fam	soc	NA	2	sedentary	specialist	open	altrical	-0.40068	0.444424	0.0483674	0.396923	0.657413	0.0788488	-0.702593	-0.217532
illadopsisbrown	fam	family	soc	NA	2	sedentary	generalist	open	altrical	0.706522	0.664289	1.00832	0.284339	4.04729	-0.156939	0.0777201	-0.168819
illadopsispalebreasted	coop_fam	coop_families	breed	NA	2	sedentary	specialist	open	altrical	0.306837	0.721698	0.721985	0.280855	2.84432	-0.16876	0.460842	-0.308369
illadopsisrufouswinged	fam	family	soc	NA	2	sedentary	generalist	open	altrical	-0.917092	0.267336	-0.0766761	0.142229	-0.131329	-0.208794	-0.602905	-0.095959
illadopsisscalybreasted	fam	family	soc	NA	3	sedentary	specialist	open	altrical	1.86865	1.19674	1.67682	0.426783	5.4551	-0.445579	-0.835528	0.0213917
imperialpigeoncollared	no_fam	no_fam	soc	NA	2	migratory	specialist	open	altrical	-0.911421	0.967705	-0.196322	1.70413	-0.728171	0.818384	-0.635881	1.66243
imperialpigeonelegant	no_fam	no_fam	soc	NA	7	sedentary	specialist	open	altrical	-0.401747	1.34068	1.14251	-0.0362252	-0.166812	-1.71351	0.212024	1.97055
imperialpigeongreyheaded	no_fam	no_fam	soc	NA	2	migratory	specialist	closed	altrical	-0.528057	0.907192	0.076702	1.29412	-0.631909	-0.695792	-0.773246	1.31424
imperialpigeonmountain	no_fam	no_fam	soc	NA	21	sedentary	specialist	open	altrical	-1.44633	-0.173985	0.11913	-0.114182	0.308999	0.255156	-0.814028	1.66823
imperialpigeonpacific	no_fam	no_fam	soc	NA	15	sedentary	specialist	open	altrical	-0.168014	1.03631	1.49882	0.837308	-0.56234	-1.25888	-0.295346	1.54018
imperialpigeonpied	no_fam	no_fam	soc	NA	19	migratory	specialist	open	altrical	-1.55794	0.304526	-0.555407	0.768699	-0.0923149	0.10127	-0.266743	1.4265
imperialpigeonspice	no_fam	no_fam	soc	NA	2	sedentary	specialist	open	altrical	0.525049	1.67239	-0.295233	2.09194	-0.0915698	-1.28683	-0.949967	1.86263
imperialpigeontorresian	no_fam	no_fam	soc	NA	26	sedentary	specialist	open	altrical	-1.38046	-0.174835	-0.524819	-0.397883	-0.0401192	-0.253572	-0.382582	1.47784
incabronzy	no_fam	no_fam	soc	NA	6	migratory	generalist	open	altrical	0.331717	1.19847	0.0659654	0.984307	-1.05211	1.18543	-0.542789	-1.19579
incabrown	no_fam	no_fam	soc	NA	2	sedentary	generalist	open	altrical	-1.36163	-0.010266	-0.318435	0.545436	-1.00319	-0.483959	-0.513607	-1.163
incacollared	no_fam	no_fam	soc	NA	5	migratory	generalist	open	altrical	0.660082	0.772701	0.108203	0.883393	-0.571649	-0.118228	-0.964997	-1.12363
indigobirdbaka	no_fam	no_fam	breed	NA	2	sedentary	specialist	open	altrical	-0.350523	-1.00985	-0.603252	0.547216	2.00388	-1.31397	1.83287	-0.959628
indigobirddusky	no_fam	no_fam	breed	NA	6	sedentary	specialist	open	altrical	0.297915	-0.218534	-0.445467	-1.09453	0.730929	-1.1008	0.0265552	-0.815758
indigobirdjambandu	no_fam	no_fam	breed	NA	5	sedentary	specialist	open	altrical	-0.674074	0.0879414	-0.264362	0.138393	0.297938	-0.626347	2.1621	-1.01718
indigobirdpalewinged	no_fam	no_fam	breed	NA	5	sedentary	specialist	open	altrical	-0.590117	-0.441061	-0.496366	0.31556	1.63986	-0.220655	1.80185	-1.00407
indigobirdtwinspot	no_fam	no_fam	breed	NA	4	sedentary	specialist	open	altrical	0.104045	0.325426	0.0877252	-0.638859	0.157459	-0.8192	1.76167	-0.908288
indigobirdvariable	no_fam	no_fam	breed	2.3	11	sedentary	specialist	open	altrical	0.397817	0.527325	0.104779	-0.39813	0.684745	0.358871	0.161408	-0.733174
indigobirdvillage	no_fam	no_fam	ass	6	26	migratory	generalist	open	altrical	-0.38604	-0.784929	-1.13104	0.548798	0.802408	0.672733	0.756627	-1.03088
jabiru	no_fam	no_fam	soc	36	34	sedentary	specialist	open	altrical	-0.740584	0.15404	0.73218	0.287587	1.11571	0.296204	0.910663	3.00642
jacamarrufoustailed	coop_fam	coop_families	breed	NA	18	sedentary	specialist	closed	altrical	-0.683009	0.347039	0.112601	0.439453	0.524771	1.68582	0.367814	-0.583936
jacamarthreetoed	coop_fam	coop_families	breed	NA	4	sedentary	specialist	closed	altrical	-0.341293	-0.29548	-0.963655	-0.47994	-0.680129	-0.844781	-1.16341	-0.538876
jacanaafrican	fam	family	ass	6.83	32	migratory	specialist	closed	precocial	-0.0158733	0.0943317	-0.246487	0.254121	1.81906	0.731316	1.86412	0.692607
jacanalesser	no_fam	no_fam	soc	NA	15	sedentary	specialist	closed	precocial	0.0294147	0.481328	-0.186742	0.314183	0.38799	1.10309	1.97377	-0.284933
jacananorthern	fam	family	ass	NA	42	sedentary	generalist	closed	precocial	-1.24758	0.594405	0.18467	-0.452665	-0.399851	0.387287	2.17101	0.481695
jackdaweurasian	no_fam	no_fam	soc	20.3333	594	sedentary	generalist	closed	altrical	1.01912	-1.04495	0.754071	-0.0347598	-0.581326	1.42986	0.907026	0.676898
jackywinter	coop_fam	coop_families	ass	NA	6	sedentary	specialist	open	altrical	0.252101	-0.19924	-1.26838	-1.17466	-0.181611	1.65894	-0.915167	-0.723944
jacobinblack	no_fam	no_fam	soc	NA	2	migratory	generalist	open	altrical	-0.0510131	-0.14273	-0.0582525	-0.298536	-0.181009	-0.288925	-0.342106	-1.092
jayazure	coop_fam	coop_families	breed	36	7	sedentary	generalist	open	altrical	0.317619	0.159182	0.604072	-0.0929081	-0.142855	-0.309234	-1.33584	1.20417
jayblackchested	coop_fam	coop_families	breed	NA	2	sedentary	generalist	open	altrical	-0.905944	0.553162	-0.791766	0.7816	-0.512804	0.703626	-1.0167	0.958582
jayblue	fam	family	ass	18.3	334	sedentary	generalist	open	altrical	0.867361	-1.05199	1.65152	-0.663507	-0.350456	0.991479	-1.41551	0.277633
jaybushycrested	coop_fam	coop_families	breed	NA	2	sedentary	generalist	open	altrical	-1.28027	0.339608	-0.145715	0.186816	-1.27581	0.184502	-0.828736	0.610374
jaycayenne	coop_fam	coop_families	breed	NA	2	sedentary	generalist	open	altrical	-0.890371	0.552871	0.74038	0.553367	0.09374	0.201767	-0.624369	0.86433
jaycurlcrested	coop_fam	coop_families	breed	NA	6	sedentary	generalist	open	altrical	-0.473711	-0.425186	-0.072587	0.073849	1.08123	0.650708	-1.15455	0.71814
jayeurasian	no_fam	no_fam	ass	17.9	469	sedentary	generalist	open	altrical	0.655363	-1.21789	1.40193	0.0629263	-0.723568	2.3661	-1.06645	0.566283
jaygreen	coop_fam	coop_families	ass	10.7	22	sedentary	generalist	open	altrical	-0.392808	0.689347	0.0305113	-0.377297	-0.484149	1.20228	-1.20537	0.474961
jaygrey	fam	family	ass	19.2	115	sedentary	generalist	open	altrical	1.32201	-2.45035	1.53242	0.935782	-0.572277	0.64802	-1.70588	0.0839037
jaymexican	coop_fam	coop_families	ass	19	62	sedentary	generalist	open	altrical	0.938072	0.392074	-0.477656	-1.63624	-0.432364	0.486271	-1.60992	0.639437
jaypinyon	coop_fam	coop_families	ass	14.58	50	sedentary	specialist	open	altrical	1.61883	-0.623982	-0.81497	-1.30703	-0.577602	-0.158808	-1.93909	0.456326
jayplushcrested	coop_fam	coop_families	breed	NA	13	sedentary	generalist	open	altrical	0.225865	0.0577072	0.295227	-0.340429	1.22714	1.17735	-1.3567	0.768476
jaypurplishbacked	coop_fam	coop_families	ass	NA	2	sedentary	generalist	open	altrical	-0.157525	-0.0797938	0.312155	-2.47535	0.269998	-0.651269	-1.14193	0.897264
jaysanblas	coop_fam	coop_families	ass	NA	3	sedentary	generalist	open	altrical	-0.457847	0.28459	-0.238983	-1.60104	0.0419633	-1.0382	-0.945861	0.593038
jaysiberian	fam	family	ass	17.9	70	sedentary	generalist	open	altrical	1.07643	-3.48989	1.72289	0.47366	0.0855835	-0.787205	-1.672	0.18059
jaysichuan	coop_fam	coop_families	breed	NA	4	sedentary	generalist	open	altrical	1.64507	-1.44041	-0.615005	1.44507	-0.819871	-1.22287	-1.5764	0.541314
jaystellers	fam	family	ass	16.1	70	sedentary	generalist	open	altrical	0.66484	-1.18048	0.451513	-0.889995	-0.398505	0.147043	-1.52294	0.481644
jaytufted	coop_fam	coop_families	breed	NA	3	sedentary	generalist	open	altrical	0.280393	0.415976	0.813812	-2.36007	-0.127688	-1.44372	-1.00475	0.954134
jayunicoloured	coop_fam	coop_families	ass	NA	4	sedentary	generalist	open	altrical	-1.45067	0.310967	0.207155	-0.336285	-1.19656	0.128317	-0.812669	0.717705
jayviolaceous	coop_fam	coop_families	breed	NA	3	sedentary	generalist	open	altrical	-0.725003	0.415536	0.53853	1.07765	0.384289	0.544037	-0.792951	1.08522
jayyucatan	coop_fam	coop_families	breed	NA	2	sedentary	generalist	open	altrical	-0.166213	0.990588	0.35102	-0.922819	0.0261552	0.0504795	-0.988601	0.733158
jerycommon	no_fam	no_fam	soc	NA	3	sedentary	specialist	open	altrical	-0.615444	0.275939	-0.696743	-0.0609086	-0.526635	0.49129	-0.464059	-1.13311
jewelfrontgoulds	no_fam	no_fam	soc	NA	2	sedentary	generalist	open	altrical	-0.652691	0.224843	1.16276	1.09632	0.890838	-0.108457	0.623754	-1.27611
juncodarkeyed	no_fam	no_fam	ass	11.3	439	migratory	generalist	open	altrical	1.13237	-1.61782	1.50423	0.912465	-1.06212	2.09132	-0.570777	-0.790104
juncoyelloweyed	no_fam	no_fam	ass	6.6	33	sedentary	generalist	open	altrical	0.301893	0.0833568	-0.0757908	-1.66891	-0.330249	-0.0633959	-1.22165	-0.464071
junglefowlgreen	fam	family	soc	NA	17	sedentary	generalist	open	precocial	-1.64163	0.813966	-0.663189	-0.217008	-0.593152	-0.424413	1.24419	1.6009
kaka	fam	family	ass	60	65	sedentary	generalist	closed	altrical	0.693819	0.327636	3.16069	0.253388	-1.12663	-0.832057	-0.482947	1.62253
kea	no_fam	no_fam	ass	47	105	sedentary	generalist	closed	altrical	0.400734	0.0393324	2.27414	0.644933	-1.43131	-0.865877	0.477095	1.83956
kestrelamerican	no_fam	no_fam	ass	13.58	730	sedentary	specialist	closed	altrical	0.472258	-0.219364	0.725682	0.0235498	-0.767622	3.30821	-0.62709	0.374491
kestrelcommon	no_fam	no_fam	soc	23.834	1546	sedentary	specialist	closed	altrical	0.385322	-1.45623	0.533846	0.191967	-0.164628	1.90352	-0.250633	0.678921
kestreldickinsons	no_fam	no_fam	soc	NA	21	sedentary	specialist	open	altrical	0.0972751	0.0878636	-0.255423	-0.24081	0.882284	-0.0466463	0.058018	0.852526
kestrelgreater	no_fam	no_fam	soc	11.83	30	migratory	specialist	open	altrical	0.826935	0.480856	-1.10615	-0.623799	0.320041	0.265643	1.10835	0.885212
killdeer	no_fam	no_fam	ass	10.92	202	sedentary	generalist	open	precocial	0.714273	-0.718451	1.37872	-0.238807	-0.681046	1.58402	1.33337	0.0356239
kingbirdcouchs	no_fam	no_fam	soc	NA	17	sedentary	generalist	open	altrical	-0.665628	0.222196	-0.17163	-1.3479	-0.121561	0.130256	-0.167724	-0.0526773
kingbirdeastern	no_fam	no_fam	ass	11.1	128	migratory	generalist	open	altrical	0.902969	-1.18146	1.68251	-0.453715	-0.420291	0.921232	-0.267264	-0.285163
kingbirdgrey	no_fam	no_fam	ass	NA	41	sedentary	specialist	open	altrical	-0.406029	1.1128	-0.55662	0.0638698	-0.880838	1.65707	0.982253	-0.0869692
kingbirdtropical	no_fam	no_fam	soc	NA	44	sedentary	specialist	closed	altrical	-0.626006	0.59309	0.30947	0.394119	0.194143	2.50264	0.514846	-0.264981
kingbirdwestern	no_fam	no_fam	ass	6.92	87	migratory	specialist	open	altrical	0.93106	-0.831813	0.0396439	-1.1177	-0.373367	0.0260587	1.02403	-0.384352
kingfisherazure	no_fam	no_fam	soc	3.025	5	sedentary	generalist	closed	altrical	-0.433811	0.105729	-0.426864	-0.56272	-0.293011	1.30048	-0.202834	-0.271099
kingfisherbelted	no_fam	no_fam	ass	NA	30	sedentary	generalist	closed	altrical	0.791248	-1.21438	1.55028	0.386205	-0.841336	1.44817	1.48419	0.354392
kingfisherbrownhooded	no_fam	no_fam	soc	NA	32	sedentary	generalist	closed	altrical	0.142346	0.480081	-0.3496	-0.272213	0.473458	0.664511	0.0327848	0.0394456
kingfisherforest	coop_fam	coop_families	ass	NA	0	sedentary	generalist	closed	altrical	-1.2291	0.265468	-0.213447	-0.818391	-0.329665	0.353353	2.49103	-0.202493
kingfishergreen	no_fam	no_fam	ass	5	17	sedentary	generalist	closed	altrical	-0.622809	0.630804	0.315338	0.272548	0.133257	2.44602	1.0981	-0.262935
kingfishergreyheaded	fam	family	soc	4.4	24	sedentary	generalist	closed	altrical	0.0293541	-0.5633	-0.428138	0.411401	2.35802	0.164053	0.296292	-0.0814488
kingfisherhalfcollared	no_fam	no_fam	soc	NA	18	sedentary	generalist	closed	altrical	-0.102561	0.600728	0.117578	-0.100109	0.319026	0.531284	2.24432	-0.310855
kingfisherlittle	no_fam	no_fam	ass	NA	4	sedentary	generalist	closed	altrical	-1.28689	0.398445	-0.143986	0.867326	-0.386378	0.17965	1.84513	-0.86369
kingfishermalachite	no_fam	no_fam	ass	7.5	19	sedentary	specialist	closed	altrical	-0.0481802	0.16103	0.00827779	0.289099	1.93078	0.747271	2.43776	-0.881513
kingfishermangrove	no_fam	no_fam	soc	NA	16	sedentary	specialist	closed	altrical	0.058976	1.1607	-1.16883	-0.631089	-0.644855	0.637528	-0.00474451	0.207642
kingfisherpied	coop_fam	coop_families	breed	6	100	sedentary	specialist	closed	altrical	-0.630981	-0.0400275	-0.225478	-0.0445918	1.19144	1.46043	2.28024	0.133973
kingfishersacred	no_fam	no_fam	ass	NA	0	sedentary	generalist	closed	altrical	0.0252946	-0.270421	-1.04422	-0.96426	-0.180805	1.6756	-0.51099	-0.172698
kingfisherstriped	coop_fam	coop_families	breed	NA	27	sedentary	specialist	closed	altrical	-0.11904	-0.674225	-0.737475	0.304992	1.61393	0.191403	0.205501	-0.229663
kingfisherwoodland	fam	family	soc	NA	38	sedentary	generalist	closed	altrical	-0.0160478	-0.671746	-0.42393	0.438283	2.35867	0.195185	-0.167433	0.0234332
kingfisheryellowbilled	no_fam	no_fam	soc	NA	4	sedentary	specialist	closed	altrical	-0.737256	0.780093	-0.196423	1.8686	-0.48384	0.449385	-0.450156	0.0515229
kingletgoldencrowned	no_fam	no_fam	ass	6.33	57	sedentary	specialist	open	altrical	0.974534	-1.64702	2.14152	0.00513103	-0.536718	0.804923	-0.463814	-1.54156
kingletrubycrowned	no_fam	no_fam	soc	5.6	61	migratory	generalist	open	altrical	1.17395	-1.71717	1.49909	1.04057	-1.08943	2.07497	-0.446005	-1.50463
kingparrotaustralian	fam	family	ass	26.6	38	sedentary	specialist	closed	altrical	0.460464	0.487005	0.320775	-1.61629	-0.341143	0.105413	-1.38768	1.10047
kiskadeegreat	fam	family	soc	NA	78	sedentary	generalist	open	altrical	-0.466339	0.422955	0.168165	0.274321	0.298704	2.55607	-1.15369	0.164948
kiteamericanswallowtailed	fam	family	ass	NA	121	sedentary	specialist	open	altrical	-0.620255	0.124052	0.31171	0.424745	0.672301	1.25417	-1.13703	1.38634
kiteblack	no_fam	no_fam	soc	23.8333	735	migratory	specialist	open	altrical	0.0441564	-0.548019	0.330166	0.265962	-0.290504	3.28077	0.796991	1.39631
kiteblackshouldered	fam	family	ass	NA	12	sedentary	specialist	open	altrical	0.100959	-0.235675	-1.30745	-1.08009	-0.0806476	1.45273	0.719116	0.849395
kiteblackwinged	no_fam	no_fam	soc	10	276	migratory	specialist	open	altrical	-0.506997	-0.207949	-0.584843	0.165779	1.22945	1.59189	0.580882	0.895625
kitebrahminy	no_fam	no_fam	ass	24.5123	56	sedentary	specialist	open	altrical	-1.57785	-0.116857	-0.589086	-0.439977	-0.159545	1.41471	1.81688	1.26968
kitemississippi	fam	family	ass	11.2	146	migratory	specialist	open	altrical	0.318614	-0.195483	0.187296	-1.43752	-0.280224	-0.0241678	-0.00113633	1.096
kitesnail	no_fam	no_fam	ass	17	165	migratory	specialist	open	altrical	-0.60245	0.506539	0.410563	0.217393	0.600161	1.6413	1.08005	1.11191
kitesquaretailed	no_fam	no_fam	ass	17	50	migratory	specialist	open	altrical	0.49615	0.237521	-0.619061	-1.61569	-0.241615	0.830451	-1.74391	1.57864
kitewhitetailed	no_fam	no_fam	ass	6	138	sedentary	specialist	open	altrical	-0.27483	0.638233	0.0509532	-0.256622	0.0430431	2.093	0.69564	0.991861
kiwigreatspotted	no_fam	no_fam	soc	NA	29	sedentary	generalist	closed	precocial	0.377603	1.00403	5.05464	-0.695304	-1.45876	-1.66808	2.19229	2.3823
kiwinorthernbrown	no_fam	no_fam	soc	NA	0	sedentary	generalist	closed	precocial	1.14337	1.02888	3.81787	-0.076709	-0.82208	-1.75111	0.0448522	2.6405
kiwisouthernbrown	coop_fam	coop_families	ass	35	182	sedentary	generalist	closed	precocial	0.511867	-0.00559689	3.37396	0.829908	-1.4556	-1.87502	0.13885	2.55881
knotred	no_fam	no_fam	ass	26.6667	637	migratory	generalist	open	precocial	1.73641	-4.12055	-1.29949	3.38882	-0.926458	-2.13177	0.531571	0.441483
koeldwarf	no_fam	no_fam	soc	NA	6	sedentary	specialist	open	altrical	-0.681004	0.55993	-0.161667	1.88217	-0.286312	-0.172731	-0.696353	0.112878
kokako	no_fam	no_fam	ass	25	63	sedentary	generalist	open	altrical	1.49924	1.19455	4.35601	-0.17583	-0.845493	-2.21725	0.472689	1.19948
kookaburrabluewinged	coop_fam	coop_families	ass	NA	24	sedentary	generalist	closed	altrical	-0.822341	-1.1836	-1.56399	-1.17543	0.358035	0.239678	-1.59838	1.08641
kookaburralaughing	coop_fam	coop_families	ass	15.2438	106	sedentary	generalist	closed	altrical	0.454514	0.400743	-0.756781	-1.47274	-0.424207	1.55489	-1.76756	1.19366
lammergeier	fam	nk-coop	soc	40	594	sedentary	specialist	closed	altrical	0.701091	-0.733021	-0.6686	0.549019	-1.0396	1.40598	0.779379	2.68322
lancebillbluefronted	no_fam	no_fam	soc	NA	2	sedentary	generalist	open	altrical	-1.25121	0.28787	0.708568	0.70086	-0.402402	0.11372	-0.418455	-1.45842
lancebillgreenfronted	no_fam	no_fam	soc	NA	2	sedentary	generalist	open	altrical	0.0840083	0.558768	0.316343	0.698563	-0.592066	-0.104402	-0.807428	-1.21141
lapwingblackheaded	no_fam	no_fam	soc	NA	3	sedentary	specialist	open	precocial	-0.548781	-2.68583	-2.17919	1.219	1.59127	-1.01261	0.225263	0.229538
lapwingblacksmith	no_fam	no_fam	ass	14.5	35	sedentary	generalist	open	precocial	0.386974	0.533138	-0.365341	-0.361503	0.414639	0.477084	1.9144	0.578936
lapwingblackwinged	fam	family	ass	NA	18	sedentary	generalist	open	precocial	-0.094962	0.779017	-0.0436449	-0.54056	-0.437591	0.137087	1.65528	0.642136
lapwingbrownchested	no_fam	no_fam	soc	NA	5	migratory	specialist	open	precocial	0.240633	0.389406	0.513457	-0.043268	3.32226	-0.70883	1.79704	0.662964
lapwingcrowned	fam	family	ass	8	53	sedentary	specialist	open	precocial	0.555168	0.485204	-0.846203	-0.233723	0.416254	0.618678	0.785014	0.634748
lapwinggreyheaded	no_fam	no_fam	soc	NA	29	migratory	generalist	open	precocial	0.356553	-1.67597	0.973615	-0.603476	-0.648818	-0.709221	1.32781	0.874155
lapwingmasked	fam	family	ass	13.9	79	sedentary	generalist	open	precocial	0.0159818	1.11686	0.530388	-0.637882	-0.823435	1.60339	1.87167	0.906608
lapwingsenegal	fam	family	ass	NA	15	sedentary	generalist	open	precocial	0.179364	0.695005	0.0547596	-0.1744	1.97075	-0.193293	1.90682	0.469195
lapwingsociable	no_fam	no_fam	soc	NA	99	migratory	generalist	open	precocial	1.18778	-2.69403	-0.720331	-0.317406	-0.21538	-1.42555	0.35526	0.601746
lapwingsouthern	coop_fam	nk-coop	breed	NA	41	sedentary	specialist	open	precocial	-0.444229	0.506697	0.320655	0.0781724	0.359582	1.52685	1.87702	0.98027
lapwingspurwinged	no_fam	no_fam	soc	17	42	sedentary	specialist	open	precocial	-0.551601	-1.35201	-1.42998	0.737169	1.1606	-0.172042	1.6972	0.411219
lapwingwattled	fam	family	ass	22	10	sedentary	generalist	open	precocial	-0.280293	-0.736072	-0.653334	0.529368	1.5786	0.0347535	1.01152	0.792478
lapwingyellowwattled	fam	family	soc	NA	0	sedentary	generalist	open	precocial	-1.42179	-0.572229	-1.10582	-1.47719	0.183558	0.160128	2.18781	0.497221
larkcapelongbilled	fam	family	soc	NA	6	sedentary	generalist	open	altrical	1.90433	0.961251	-1.12393	-0.80159	-0.45601	-1.31609	0.367154	-0.065727
larkclapper	no_fam	no_fam	soc	NA	6	sedentary	generalist	open	altrical	1.09481	0.611356	-0.968553	-0.822916	0.0576275	0.770398	0.736733	-0.445631
larkdune	fam	family	ass	6	0	sedentary	generalist	open	altrical	3.05814	1.26368	-1.74588	-0.148615	0.31683	-2.18113	1.71937	-0.403831
larkeasternlongbilled	fam	family	soc	NA	2	sedentary	specialist	open	altrical	0.84777	0.500318	0.0271432	-1.28066	-0.348555	-0.909797	1.89125	-0.232745
larkfawncoloured	no_fam	no_fam	soc	NA	0	sedentary	generalist	open	altrical	0.870144	-0.201555	-1.08919	-0.829922	0.867445	-0.431479	-0.115497	-0.463943
larkflappet	no_fam	no_fam	soc	NA	16	sedentary	generalist	open	altrical	0.0491057	-0.532389	-0.554367	0.279806	1.78178	0.166212	-0.238817	-0.423886
larkgrays	coop_fam	coop_families	breed	NA	0	sedentary	generalist	open	altrical	2.44513	1.17087	-1.95919	0.624656	0.182012	-1.56885	1.9568	-0.576233
larkgreatershorttoed	no_fam	no_fam	ass	NA	66	sedentary	generalist	open	altrical	1.10864	-1.10314	-0.681058	0.287817	-0.722079	1.51408	0.517134	-0.71328
larkhorned	no_fam	no_fam	ass	8	248	sedentary	generalist	closed	altrical	0.96635	-1.36231	0.0453647	1.47288	-1.35808	2.89711	1.12991	-0.573727
larkkaroo	no_fam	no_fam	soc	NA	0	sedentary	generalist	open	altrical	1.77087	0.599018	-1.50258	-1.55817	-0.257491	-1.1189	0.445933	-0.34356
larkkaroolongbilled	no_fam	no_fam	soc	NA	3	sedentary	generalist	open	altrical	1.7895	0.233725	-1.75311	-1.13881	0.420056	-1.42846	0.135355	-0.135755
larklargebilled	fam	family	soc	NA	4	sedentary	generalist	open	altrical	1.33775	0.702045	-1.0056	-1.37603	-0.381281	-0.229479	1.06704	-0.183914
larkmalabar	no_fam	no_fam	soc	NA	4	sedentary	generalist	open	altrical	-0.00254191	0.119575	-1.24665	-0.847692	-0.642292	1.37472	1.13336	-0.38467
larkmonotonous	no_fam	no_fam	soc	NA	5	sedentary	generalist	open	altrical	0.911418	-0.0949932	-1.06513	-0.588528	0.836415	-0.400525	-0.067142	-0.455488
larkobbia	no_fam	no_fam	soc	NA	2	sedentary	specialist	open	altrical	1.96307	1.67626	-2.30806	0.286358	0.0226623	-1.05497	1.50818	-0.841299
larkpinkbreasted	no_fam	no_fam	soc	NA	0	sedentary	generalist	open	altrical	0.798472	1.12511	-1.98047	-0.333698	0.0463516	0.233931	0.459309	-0.498025
larkred	no_fam	no_fam	soc	NA	0	sedentary	generalist	open	altrical	2.08982	0.579049	-1.48076	-2.41836	0.211081	-2.37262	1.17763	-0.188272
larkrufousnaped	no_fam	no_fam	soc	NA	17	sedentary	specialist	open	altrical	0.399353	0.620411	-0.397407	0.0904238	0.434476	1.32239	0.374296	-0.114299
larkshortclawed	fam	family	ass	NA	9	sedentary	generalist	open	altrical	1.12275	0.554217	-0.857842	-1.42301	-0.0322467	-0.60039	0.879544	-0.123467
larkspikeheeled	coop_fam	coop_families	breed	NA	10	sedentary	specialist	open	altrical	1.02461	0.57027	-0.966999	-0.575041	0.127907	0.204506	1.70166	-0.540924
larkwood	no_fam	no_fam	ass	5	163	sedentary	generalist	open	altrical	1.01353	-0.844913	1.40377	-0.411204	-0.410119	0.802847	0.767846	-0.556949
laughingthrushbluewinged	fam	family	soc	NA	0	sedentary	generalist	open	altrical	-1.06324	0.108987	1.06124	-1.13521	-0.388591	0.159637	0.466725	0.356418
laughingthrushbrowncapped	fam	family	soc	NA	0	sedentary	generalist	open	altrical	-1.58004	-0.032967	1.00294	-1.15435	-1.04928	-0.35183	-0.440742	0.385925
laughingthrushchestnutcrowned	no_fam	no_fam	soc	NA	0	sedentary	generalist	open	altrical	-0.607588	0.0063455	0.295502	-0.66295	-1.28256	1.20051	0.0410201	0.297104
laughingthrushlessernecklaced	no_fam	no_fam	soc	NA	5	sedentary	generalist	open	altrical	-1.45269	-0.550563	0.462793	-1.20686	0.119847	-0.0951774	0.191783	0.450469
laughingthrushmasked	fam	family	soc	NA	6	sedentary	generalist	open	altrical	-0.533963	-0.659536	-0.14847	-1.01566	-0.255797	-0.330563	0.259617	0.547714
laughingthrushrufouschinned	fam	family	soc	NA	0	sedentary	generalist	open	altrical	-1.29186	-0.199056	0.817858	-1.47555	-0.896213	0.523154	-0.184528	0.259902
laughingthrushrufousnecked	no_fam	no_fam	soc	NA	0	sedentary	generalist	open	altrical	-1.97122	-0.44695	1.24755	-1.53962	-0.216117	-0.677659	0.846151	0.230024
laughingthrushrusty	fam	family	breed	NA	0	sedentary	generalist	open	altrical	-1.04098	-0.409759	0.825224	-1.4878	-0.51602	-1.983	0.376416	0.385591
laughingthrushscaly	no_fam	no_fam	soc	NA	0	sedentary	generalist	open	altrical	-0.206775	0.160457	0.46765	-0.583036	-0.795568	0.67835	-0.995842	0.289438
laughingthrushspotbreasted	fam	family	soc	NA	0	sedentary	generalist	open	altrical	-0.956238	-0.239489	1.01633	-1.41282	0.158131	-1.23117	0.38986	0.408411
laughingthrushspotted	fam	family	soc	NA	0	sedentary	generalist	open	altrical	0.447745	-0.20755	0.398261	-0.150501	-0.803108	0.846528	-1.20861	0.612097
laughingthrushvariegated	no_fam	no_fam	soc	NA	0	sedentary	generalist	open	altrical	0.172047	-0.44095	-0.241655	-0.805308	-1.41728	0.963179	-1.43824	0.258789
limpkin	fam	family	ass	NA	37	sedentary	generalist	open	precocial	-0.650268	0.636253	0.495203	0.158908	0.579887	1.54133	1.82494	1.75961
linneteurasian	no_fam	no_fam	ass	9.417	82	sedentary	specialist	open	altrical	1.0932	-0.833116	1.1395	0.0033365	-0.769899	2.23726	-0.290221	-0.792911
lizardcuckoogreat	no_fam	no_fam	soc	NA	0	sedentary	generalist	open	altrical	-0.173416	0.973064	-0.864329	-0.252448	-0.665997	0.659004	-0.763196	0.808187
lizardcuckoojamaican	no_fam	no_fam	soc	NA	0	sedentary	specialist	open	altrical	-1.96499	0.244379	1.41387	-2.03326	-0.362742	-1.99245	0.282009	0.614769
logrunneraustralian	no_fam	no_fam	soc	NA	11	sedentary	specialist	open	altrical	0.468067	0.537146	0.952742	-1.74334	-0.357818	-1.49181	-1.13594	0.422084
longbillyellow	fam	family	soc	NA	3	sedentary	specialist	open	altrical	1.20305	0.775425	1.26361	0.389973	4.57074	-0.245882	-0.759406	-0.545274
longclawcape	no_fam	no_fam	soc	NA	10	sedentary	specialist	open	altrical	0.753508	1.01984	-0.149091	-0.946972	-0.65287	0.59533	1.71416	-0.0939694
longclawfuelleborns	fam	family	soc	NA	2	sedentary	specialist	open	altrical	0.282239	0.217576	0.535189	0.448274	1.7449	-0.922499	2.43355	-0.0229444
longclawrosythroated	fam	family	soc	NA	3	sedentary	specialist	open	altrical	0.124628	0.264917	0.284661	0.216564	0.879433	-0.283517	2.22274	-0.356011
longclawyellowthroated	fam	family	soc	NA	10	sedentary	specialist	open	altrical	-0.514981	-0.244743	-0.526497	0.342911	1.32113	-0.00233847	2.11915	-0.202471
longspurchestnutcollared	no_fam	no_fam	ass	4	77	migratory	generalist	open	altrical	1.05038	-2.28688	-0.0675423	-0.963836	-0.285902	-1.95612	0.664867	-0.7907
longspurlapland	no_fam	no_fam	ass	6	204	migratory	generalist	open	altrical	1.17935	-4.1039	-0.863954	2.61753	-0.754227	-0.955975	0.0171129	-0.619291
longspursmiths	no_fam	nk-coop	ass	5	68	migratory	generalist	open	altrical	1.48054	-3.76902	-0.600388	2.38932	-0.936866	-1.56505	0.11959	-0.630492
longtailcricket	fam	family	soc	NA	4	sedentary	specialist	open	altrical	-0.5442	-3.83251	-2.97386	2.38763	1.1953	-0.690179	0.0881667	-1.55719
loonarctic	no_fam	no_fam	ass	28	374	migratory	specialist	open	precocial	0.936438	-2.58381	1.21677	1.14499	-0.606682	0.396988	1.40377	1.97826
looncommon	no_fam	no_fam	ass	23.17	636	migratory	specialist	open	precocial	0.966331	-2.1152	1.55257	1.21281	-0.785462	0.384668	1.54972	2.47786
loonpacific	no_fam	no_fam	ass	NA	95	migratory	specialist	open	precocial	1.38388	-3.4304	-0.0317995	2.08506	-0.59474	-1.29012	1.15527	1.99458
loonredthroated	no_fam	no_fam	breed	23.5833	321	migratory	specialist	open	precocial	0.947738	-3.04438	0.892894	1.50578	-0.488932	-0.198407	1.37409	1.78449
loonyellowbilled	no_fam	no_fam	ass	10.08	118	migratory	specialist	open	precocial	1.3606	-3.72607	-0.799841	2.47456	-0.794087	-1.42618	0.892786	2.51434
lorikeetrainbow	fam	family	ass	20.5781	134	migratory	specialist	closed	altrical	-0.575567	-0.00454903	-0.648429	-0.407046	-0.261203	1.39766	-1.34024	0.625163
loryblack	no_fam	no_fam	soc	17.5	16	sedentary	generalist	closed	altrical	-0.58046	1.25639	-0.412725	2.18514	-0.967323	-0.760023	1.30998	1.17235
lovebirdlilians	no_fam	no_fam	soc	19.2	17	sedentary	generalist	closed	altrical	0.169708	0.247454	-0.283696	-0.260148	0.0335773	-0.572598	-0.836756	-0.145759
lyrebirdalberts	fam	family	ass	NA	21	sedentary	specialist	open	altrical	0.770401	1.20252	0.878155	-1.72803	-0.71559	-1.44962	-0.525672	2.08053
lyrebirdsuperb	fam	family	ass	17.9123	72	sedentary	specialist	open	altrical	0.863335	0.776692	1.19751	-1.58342	-0.427323	-0.790501	-1.33486	2.0749
macawblueandyellow	fam	family	soc	43	126	sedentary	specialist	closed	altrical	-0.637329	0.0879185	0.683886	0.709531	0.985956	0.510707	-0.907292	1.90977
macawhyacinth	fam	family	soc	38.8	82	sedentary	specialist	closed	altrical	-0.250318	0.240889	0.341055	-0.416638	1.37299	0.17254	-1.07449	2.05989
magpieaustralian	coop_fam	coop_families	ass	23.8	172	sedentary	generalist	open	altrical	0.428917	-0.382152	-1.47493	-1.19485	-0.0152915	1.59557	-2.03156	1.20164
magpieazurewinged	coop_fam	coop_families	ass	NA	82	sedentary	specialist	open	altrical	0.638675	-1.58987	0.567151	-0.446122	-0.530829	0.787481	-1.56711	0.178922
magpieblackbilled	no_fam	no_fam	ass	21.7	1185	sedentary	generalist	open	altrical	0.788513	-2.09534	0.808093	0.0560187	-0.182592	1.08884	-1.81137	0.791099
magpiejayblackthroated	coop_fam	coop_families	breed	NA	3	sedentary	generalist	open	altrical	-0.177232	-0.301589	0.283941	-2.35441	0.428284	-1.13556	-1.09704	1.01733
magpiejaywhitethroated	coop_fam	coop_families	ass	NA	18	sedentary	generalist	open	altrical	-1.11737	0.146219	-0.484495	-0.446363	-0.451553	0.215496	-0.943579	0.929914
magpielark	fam	family	ass	12.133	58	sedentary	generalist	open	altrical	-0.0072295	-0.225912	-1.25464	-1.07706	-0.138374	1.45934	1.09323	0.121503
magpietaiwan	coop_fam	coop_families	breed	NA	3	sedentary	generalist	open	altrical	-1.18105	-0.589022	0.557367	-1.65544	-0.544481	-1.92996	-0.810121	1.2208
malimbegrays	fam	family	soc	NA	7	sedentary	generalist	open	altrical	0.629593	0.716972	1.11679	0.191323	4.06322	-0.207145	0.38428	-0.035396
mallard	no_fam	no_fam	ass	29.08	2878	sedentary	generalist	open	precocial	0.875808	-1.21616	1.44859	0.54943	-0.848513	2.15276	1.20338	1.56281
malleefowl	no_fam	no_fam	ass	NA	131	sedentary	generalist	closed	precocial	1.67681	0.507838	-1.32625	-1.39484	0.0235643	-0.072635	-1.46702	2.28117
manakinbandtailed	no_fam	no_fam	soc	NA	6	sedentary	generalist	open	altrical	-0.436244	-0.4403	0.843961	0.167989	1.52602	0.247759	-0.735813	-0.744469
manakinflamecrested	no_fam	no_fam	soc	NA	5	sedentary	generalist	open	altrical	-0.320561	0.121197	1.33144	1.06231	1.3892	0.251392	-0.488238	-0.471008
manakingoldencollared	no_fam	no_fam	soc	NA	22	sedentary	generalist	open	altrical	-1.99244	-0.710867	-0.86605	1.47787	-0.679583	-0.587921	-0.474241	-0.569177
manakinhelmeted	no_fam	no_fam	soc	NA	12	sedentary	generalist	open	altrical	-0.580095	-0.501156	-0.583322	0.0176612	0.868156	0.550116	-0.350754	-0.591385
manakinolive	no_fam	no_fam	soc	NA	0	sedentary	generalist	open	altrical	-0.914111	0.581995	0.152287	0.584642	-1.07246	-0.576757	-0.679264	-0.384462
manakinorangebellied	no_fam	no_fam	soc	NA	2	sedentary	generalist	open	altrical	-1.55228	0.266343	0.478575	0.629118	-0.726161	0.0238605	-0.448037	-0.949824
manakinorangecollared	no_fam	no_fam	soc	NA	2	sedentary	generalist	open	altrical	-1.33316	-0.00158647	0.383787	0.36505	-0.602923	-0.696884	0.19433	-0.697449
manakinorangecrested	no_fam	no_fam	soc	NA	2	sedentary	generalist	open	altrical	-0.231401	0.703856	1.15377	1.14824	0.71296	-0.678676	-0.459752	-0.309436
manakinpintailed	no_fam	no_fam	soc	NA	6	sedentary	generalist	open	altrical	-0.158978	-0.384827	-0.600019	-0.00722877	-0.188744	-0.153748	-1.23829	-0.725811
manakintyrantcinnamon	no_fam	no_fam	soc	NA	2	sedentary	specialist	open	altrical	-0.592936	0.18224	0.966065	1.01938	0.787365	-0.0512996	-0.484506	-1.13876
manakinwhitecrowned	no_fam	no_fam	soc	NA	0	sedentary	generalist	open	altrical	-0.727223	0.0800973	0.656512	1.03489	0.669898	0.0333937	-0.552945	-0.817452
manakinwhitefronted	no_fam	no_fam	soc	NA	5	sedentary	generalist	open	altrical	-0.778892	0.280643	1.29851	0.478588	0.512195	-0.588831	-0.228806	-0.838375
manakinyellowheaded	no_fam	no_fam	soc	NA	0	sedentary	specialist	open	altrical	0.574095	1.0482	-0.150564	1.27147	-0.824162	-0.549873	-0.877609	-0.452774
mangoantillean	no_fam	no_fam	soc	NA	3	sedentary	generalist	open	altrical	-0.157077	0.876223	-0.507118	0.330959	-0.847701	0.0325501	0.734134	-1.27558
mangoblackthroated	no_fam	no_fam	soc	NA	14	sedentary	generalist	open	altrical	-0.725305	-0.17119	0.580876	0.454559	0.962581	0.531587	0.56785	-1.36315
mangogreen	no_fam	no_fam	soc	NA	2	sedentary	generalist	open	altrical	-0.31318	0.809413	0.351498	0.240697	-1.02723	-1.04623	0.17536	-1.04917
mangogreenbreasted	no_fam	no_fam	soc	NA	10	sedentary	generalist	open	altrical	-1.27367	0.812112	0.1683	-0.145412	-0.738385	1.10378	1.98742	-1.35954
mangogreenthroated	no_fam	no_fam	soc	NA	2	sedentary	generalist	open	altrical	-1.26108	0.27365	0.545043	0.673496	-0.139463	-0.598187	1.63244	-1.3311
mangojamaican	no_fam	no_fam	soc	NA	3	sedentary	generalist	open	altrical	-2.07337	0.318724	1.55301	-1.9683	-0.43828	-2.00783	1.763	-0.95892
marshbirdbrownandyellow	coop_fam	coop_families	breed	NA	18	sedentary	generalist	open	altrical	0.579498	0.148374	-0.149924	-0.984132	0.0734178	-0.612177	1.23299	0.247893
marshbirdyellowrumped	coop_fam	coop_families	breed	NA	5	sedentary	generalist	open	altrical	-0.272803	-0.248556	-0.0511542	-0.284879	0.591574	-0.197632	1.11441	0.247086
marshharrierafrican	fam	family	ass	NA	29	sedentary	specialist	open	altrical	0.236236	0.621769	-0.232426	-0.252798	0.468715	0.500105	1.22993	1.30617
marshharrierwestern	no_fam	no_fam	soc	20.1	714	sedentary	specialist	open	altrical	1.06156	-1.60109	1.06784	-0.0877747	-0.278246	0.606802	0.745725	1.21425
martinplain	no_fam	no_fam	soc	5	31	sedentary	specialist	closed	altrical	-0.730568	0.135483	-0.622551	-0.265659	-0.122391	1.99853	2.02485	-1.0281
martinpurple	no_fam	no_fam	ass	13.8	198	migratory	specialist	closed	altrical	0.590425	-0.656277	1.15305	-0.896035	-0.409706	0.970696	0.0427973	-0.0591427
martinrock	fam	family	ass	NA	0	sedentary	specialist	closed	altrical	-0.0487063	0.284278	-0.761623	0.241156	0.259514	1.51291	1.57798	-0.655553
martinsand	no_fam	no_fam	ass	10	765	migratory	specialist	closed	altrical	0.860623	-1.93109	1.35544	0.752312	-0.659437	1.56306	1.44334	-1.09264
maskedowlaustralian	no_fam	no_fam	ass	NA	60	sedentary	specialist	closed	altrical	0.2235	-0.157582	-1.23676	-1.19693	-0.136852	1.62933	-1.90931	1.65093
maskedweaversouthern	no_fam	no_fam	soc	13.5	67	sedentary	generalist	open	altrical	0.710944	0.282468	-0.861022	-0.742874	0.304581	0.358095	0.717892	-0.370857
meadowlarkeastern	no_fam	no_fam	ass	12.6	109	sedentary	generalist	open	altrical	-0.243641	0.302388	1.46963	-0.402121	-0.926427	2.45534	1.80771	0.185431
meadowlarklongtailed	no_fam	no_fam	soc	NA	11	sedentary	generalist	open	altrical	1.62227	0.709752	-0.57354	-0.643309	-0.522152	-0.0181683	1.09246	0.426814
meadowlarkpampas	no_fam	no_fam	soc	NA	9	sedentary	generalist	open	altrical	1.38298	0.495306	-0.45494	-1.87069	-0.445265	-2.81185	1.87139	0.228826
meadowlarkwestern	no_fam	no_fam	ass	6.5	115	migratory	generalist	open	altrical	0.845599	-0.708547	0.706821	-0.957852	-0.567212	0.726167	0.919775	0.214638
megapodeorangefooted	no_fam	no_fam	ass	NA	17	sedentary	specialist	closed	precocial	-1.29558	0.0690061	-0.33032	0.158871	-0.161717	0.0294321	-0.707726	1.9116
merganserbrazilian	fam	family	ass	NA	17	sedentary	generalist	closed	precocial	-0.0627123	1.04182	-0.287992	-0.659128	0.0574217	-0.732277	2.37254	1.66173
mergansercommon	no_fam	no_fam	ass	14.8333	517	sedentary	generalist	closed	precocial	1.0157	-1.60549	1.78995	1.04144	-0.929788	1.86942	1.44545	1.71499
merganserhooded	no_fam	no_fam	ass	11.5	104	migratory	generalist	closed	precocial	0.573157	-0.566582	2.48165	-0.450058	-0.592949	0.693166	2.20471	1.30905
merganserredbreasted	no_fam	no_fam	ass	21.3333	267	sedentary	generalist	open	precocial	0.907002	-2.94625	1.19399	1.23707	-0.403042	-0.125983	1.14502	1.51413
merlin	no_fam	nk-coop	ass	12.7	656	sedentary	specialist	open	altrical	1.06296	-2.49228	1.26727	1.05132	-0.660049	1.46542	-1.19607	0.623268
mesiasilvereared	no_fam	no_fam	soc	NA	0	sedentary	generalist	open	altrical	-1.1678	-0.115952	0.756339	-0.89502	-0.320255	0.399319	0.165151	-0.335174
mesitebrown	no_fam	no_fam	soc	NA	4	sedentary	specialist	open	precocial	-0.675596	0.59743	1.17241	-0.379818	-0.315983	-1.48198	-0.613642	1.00189
mesitesubdesert	coop_fam	coop_families	breed	NA	15	sedentary	generalist	open	precocial	1.34578	1.34219	-0.104104	-1.30433	0.621737	-1.6825	0.54772	0.760229
mesitewhitebreasted	fam	family	breed	NA	6	sedentary	generalist	open	precocial	-0.656535	0.184419	-1.25237	-0.765281	-0.549123	-0.340881	-0.956084	0.568536
metaltailcoppery	no_fam	no_fam	soc	NA	2	sedentary	specialist	open	altrical	1.49038	1.66313	0.485236	0.487869	-0.768362	-0.355629	0.152433	-1.40423
metaltailfirethroated	no_fam	no_fam	soc	NA	2	sedentary	generalist	open	altrical	1.35513	0.834752	-0.122382	0.611726	-0.929391	-1.03184	0.0779167	-1.44874
metaltailscaled	no_fam	no_fam	soc	NA	3	sedentary	generalist	open	altrical	1.10631	0.420236	-0.0486921	0.157207	-0.810262	-0.954755	-1.06127	-1.32069
metaltailtyrian	no_fam	no_fam	soc	NA	6	sedentary	generalist	open	altrical	0.636688	0.761046	-0.529878	1.05905	-1.03129	0.49781	-0.53236	-1.66843
metaltailviridian	no_fam	no_fam	soc	NA	4	sedentary	specialist	open	altrical	0.902341	1.29465	-0.549163	1.25975	-1.07493	-0.684025	1.11951	-1.48751
minerbell	coop_fam	coop_families	ass	13.6301	74	sedentary	specialist	open	altrical	0.82256	0.527922	1.57152	-1.62176	-0.264667	-1.36301	-0.938448	-0.0348193
minernoisy	coop_fam	coop_families	ass	12.4466	57	sedentary	generalist	open	altrical	0.554071	0.260787	-0.522572	-1.53995	-0.267489	0.923853	-1.58931	0.188575
mineryellowthroated	coop_fam	coop_families	breed	12	19	sedentary	generalist	open	altrical	0.30416	-1.05842	-1.91971	-1.26275	0.332934	0.902011	-2.00173	0.0341379
minivetgreychinned	coop_fam	coop_families	breed	NA	2	sedentary	specialist	open	altrical	-1.12023	-0.7579	0.204503	-1.09924	0.093771	0.0128355	-0.783449	-0.659759
minivetsmall	coop_fam	coop_families	breed	NA	10	sedentary	specialist	open	altrical	-1.65951	-1.17804	-0.939775	-1.33931	0.327128	0.709225	-0.931811	-1.09053
minlabluewinged	no_fam	no_fam	soc	NA	0	sedentary	generalist	open	altrical	-0.763697	-0.365824	0.244318	-0.585762	-0.253078	0.617217	-0.0975699	-0.482814
minlachestnuttailed	no_fam	no_fam	soc	NA	0	sedentary	generalist	open	altrical	-0.873072	0.0694102	0.484059	-0.563105	-1.03297	1.57323	-0.320343	-0.535391
mockingbirdchalkbrowed	coop_fam	coop_families	soc	NA	21	sedentary	generalist	open	altrical	-0.189252	0.228671	-0.154499	-0.36556	0.647071	1.35311	0.702172	0.0464842
mockingbirdgalapagos	coop_fam	coop_families	ass	NA	0	sedentary	generalist	open	altrical	1.02122	1.24319	-0.082183	0.79289	-0.436783	-1.83199	0.765413	0.353967
mockingbirdnorthern	no_fam	no_fam	ass	20	220	sedentary	generalist	open	altrical	0.641467	-0.576906	0.66129	-1.00696	-0.345967	1.11836	-0.352774	-0.163976
mockingbirdpatagonian	fam	family	soc	NA	5	sedentary	generalist	open	altrical	1.82778	0.814587	-1.01168	-0.555862	-0.681437	0.708867	-0.116946	0.0789472
mockingbirdtropical	coop_fam	coop_families	breed	NA	16	sedentary	generalist	open	altrical	-1.03272	0.925135	-0.391295	0.762038	-0.73381	1.55671	1.05187	0.0321938
monarchblacknaped	fam	family	soc	NA	8	sedentary	specialist	open	altrical	-1.55827	-0.805759	-0.388812	-0.580723	0.33356	0.381482	-0.341384	-0.881074
monarchisland	fam	family	soc	NA	4	sedentary	specialist	open	altrical	-0.692639	0.94469	-0.328542	1.26055	-0.713877	-0.0431376	-0.730333	-0.100434
monarchwhiteeared	fam	family	soc	NA	6	sedentary	specialist	open	altrical	-0.686033	0.116533	-0.357054	-1.9007	-0.494303	0.0189061	-1.11201	-0.752227
moorhencommon	coop_fam	coop_families	ass	18.6	662	sedentary	generalist	open	precocial	-0.293641	-0.423935	0.350902	-0.22863	-0.193114	2.12656	1.59484	0.890399
moorhendusky	coop_fam	coop_families	breed	8.98	53	sedentary	generalist	open	precocial	-0.0317289	0.95761	-0.363091	-0.616224	-0.845114	2.27366	1.46092	1.31159
mountainfinchblackheaded	no_fam	no_fam	soc	NA	13	sedentary	generalist	open	altrical	1.01859	-1.84012	-0.853341	1.54709	-1.23883	0.478708	1.01142	-0.506927
mountainfinchtucuman	no_fam	no_fam	soc	NA	0	sedentary	generalist	open	altrical	1.23081	0.472455	-0.354862	-0.909679	-1.15244	-1.8098	1.54608	-0.289234
mountaingemgreenthroated	no_fam	no_fam	soc	NA	4	sedentary	generalist	open	altrical	-1.84444	0.162527	0.362427	-0.1951	-1.41523	0.158132	-0.48869	-1.2271
mountaingemwhitebellied	no_fam	no_fam	soc	NA	2	sedentary	generalist	open	altrical	-2.16303	-0.621531	0.499877	-0.18928	-0.929033	-1.60991	0.458112	-1.32167
mountaingemwhitethroated	no_fam	no_fam	soc	NA	7	sedentary	generalist	open	altrical	-2.42435	-0.581131	1.42052	-0.331895	-0.940949	-1.78852	1.46571	-1.39437
mountainpigeonpapuan	no_fam	no_fam	soc	NA	6	sedentary	specialist	open	altrical	-0.639299	0.706112	-0.0334297	1.99642	-0.333064	-0.23795	-0.799834	1.24124
mountaintanagerbuffbreasted	no_fam	no_fam	soc	NA	2	sedentary	generalist	open	altrical	0.727476	1.03161	-0.0086157	0.953203	-0.630844	-0.250959	-0.66748	-0.0688657
mountaintanagerchestnutbellied	no_fam	no_fam	soc	NA	2	sedentary	specialist	open	altrical	1.14984	0.619975	0.222456	0.287506	-0.521285	-0.689155	-1.3796	-0.244963
mountaintoucanblackbilled	fam	family	soc	NA	2	sedentary	generalist	closed	altrical	0.489304	1.12657	0.0756919	1.10914	-0.818915	-0.385066	-1.05841	1.34997
mournercinereous	no_fam	no_fam	soc	NA	2	sedentary	generalist	open	altrical	-0.761887	0.333574	0.960973	1.0262	0.719845	0.627293	0.0898828	-0.0483843
mournerspeckled	no_fam	no_fam	soc	NA	2	sedentary	generalist	open	altrical	-1.9289	-0.268261	-0.0504613	0.60512	-0.448227	-0.638317	0.818264	-0.00479596
mousebirdredfaced	fam	nk-coop	breed	NA	21	migratory	specialist	open	altrical	0.702231	-0.0096024	-0.911866	-0.693851	0.447	0.533851	-1.39717	-0.565058
mousebirdspeckled	coop_fam	coop_families	ass	12.33	82	sedentary	specialist	open	altrical	0.276668	0.447421	-0.207799	0.020547	1.60509	0.697527	0.83632	-0.0412772
mousebirdwhitebacked	coop_fam	coop_families	breed	7.58	19	sedentary	specialist	open	altrical	1.54121	0.519008	-1.63271	-0.780758	-0.0891544	0.877698	-1.78675	-0.0585815
muniabronze	fam	family	soc	3.4	0	sedentary	generalist	open	altrical	-0.130035	0.191388	-0.0819046	0.192987	1.42642	0.824236	1.12437	-1.13912
muniawhitecapped	no_fam	no_fam	soc	NA	2	sedentary	generalist	open	altrical	-1.95182	0.440685	-0.638343	-0.163718	-0.592935	-1.06037	2.5335	-0.840723
mynabank	no_fam	no_fam	soc	NA	48	sedentary	generalist	closed	altrical	-1.35965	-1.05317	-1.35027	-1.79061	0.296216	-0.0399765	1.50787	0.0666881
mynacommon	no_fam	no_fam	ass	NA	434	sedentary	generalist	closed	altrical	-1.4239	-0.875731	-0.575783	-1.11383	0.166891	0.500413	1.44898	0.366054
mynacrested	fam	family	ass	11.2	34	sedentary	generalist	closed	altrical	-0.510454	-0.486916	0.274754	-0.898123	-0.100283	-0.158153	0.710544	0.496799
mynahill	no_fam	no_fam	ass	NA	107	sedentary	generalist	closed	altrical	-1.7028	-0.401939	-0.170548	-0.325146	0.348352	0.296175	-0.422869	0.901209
mynajungle	no_fam	no_fam	soc	NA	25	sedentary	generalist	closed	altrical	-2.18563	-0.980873	-0.609743	-1.50922	0.11015	0.444415	0.500689	0.238772
mynayellowfaced	coop_fam	coop_families	breed	NA	4	sedentary	generalist	closed	altrical	-0.734118	0.650347	-0.174244	1.94829	-0.277502	-0.196981	-0.282179	1.07043
myzomelacardinal	fam	family	soc	NA	4	sedentary	generalist	open	altrical	-0.0847637	1.03337	1.19833	1.53908	-0.627986	-1.16392	0.484688	-0.454601
myzomelaorangebreasted	fam	family	soc	NA	2	sedentary	generalist	open	altrical	-1.06511	0.588566	-0.486847	1.49589	-1.19187	-0.515057	0.0631654	-0.82924
myzomelaredcollared	no_fam	no_fam	soc	NA	3	sedentary	generalist	open	altrical	-0.254677	1.13605	0.237358	2.27873	-0.656695	0.168109	-0.102753	-0.733132
myzomelaredthroated	no_fam	no_fam	soc	NA	2	sedentary	generalist	open	altrical	-0.819666	0.456269	-0.17884	1.97089	-0.357547	-0.154564	-0.663241	-0.587192
nativehentasmanian	coop_fam	coop_families	ass	11.41	17	sedentary	specialist	open	precocial	1.7746	1.73492	3.60565	-1.42119	-0.445277	-2.26792	2.60303	1.34854
needletailsilverbacked	no_fam	no_fam	soc	NA	4	migratory	specialist	closed	altrical	-2.33766	-0.84994	-0.189125	-1.36017	-0.825287	0.759861	-0.726486	0.365571
negritoandean	fam	family	soc	NA	2	sedentary	specialist	open	altrical	1.61061	0.647788	-1.28952	1.2104	-1.31457	0.175403	1.6311	-0.972741
negrofinchpalefronted	fam	family	soc	NA	2	sedentary	generalist	open	altrical	0.9603	0.750231	1.0728	0.368459	4.23076	-0.13005	-0.302909	-0.624609
newtoniadark	fam	family	soc	NA	2	sedentary	specialist	open	altrical	-0.793726	-0.00923626	-0.0058378	-0.0697417	-0.448849	-0.943866	-0.710458	-0.640194
nicatoreastern	no_fam	no_fam	soc	NA	7	sedentary	specialist	open	altrical	0.135673	0.184751	-0.851437	-0.959087	0.478392	-0.33398	-0.848083	-0.139135
nicatoryellowthroated	no_fam	no_fam	soc	NA	4	sedentary	specialist	open	altrical	0.888105	0.939857	1.15704	0.255369	3.68526	-0.293832	0.226055	-0.286113
nighthawkcommon	no_fam	no_fam	ass	10	141	migratory	specialist	open	precocial	0.702534	-0.779739	1.54202	-0.207033	-0.715806	1.6037	0.997961	0.00663452
nightheronblackcrowned	no_fam	no_fam	ass	21.1	802	migratory	generalist	open	altrical	-0.0752386	0.4525	0.589091	-0.157324	-0.508913	2.66659	1.95817	1.34168
nightheronrufous	no_fam	no_fam	soc	10.59	54	sedentary	generalist	open	altrical	-0.54824	0.256317	-0.886415	-0.457562	-0.574217	2.36539	1.36085	1.44455
nightingalecommon	no_fam	no_fam	ass	10.9167	205	migratory	generalist	open	altrical	1.16346	-0.671845	0.0089527	-0.324611	-0.65416	1.58921	-0.771701	-0.49451
nightingalethrushblackbilled	no_fam	no_fam	soc	NA	2	sedentary	generalist	open	altrical	-1.49759	-0.00641605	1.49617	-0.300314	-0.683744	-2.10721	1.31893	-0.516834
nightingalethrushblackheaded	no_fam	no_fam	soc	NA	2	sedentary	generalist	open	altrical	-1.19513	0.388247	0.230259	-0.476605	-1.06332	0.109858	-0.786614	-0.125371
nightingalethrushorangebilled	no_fam	no_fam	soc	NA	11	sedentary	generalist	open	altrical	-0.458102	0.635773	0.279511	-0.766299	-0.708475	0.914731	-0.218094	-0.341629
nightingalethrushruddycapped	no_fam	no_fam	soc	NA	7	sedentary	generalist	open	altrical	-1.20206	0.473051	0.382842	-0.590761	-0.901492	0.0888896	0.953543	-0.297294
nightingalethrushspotted	no_fam	no_fam	soc	NA	6	sedentary	generalist	open	altrical	-0.378559	1.09725	0.671574	0.29798	-0.939509	1.03669	0.291899	-0.0941543
nightjarfierynecked	no_fam	no_fam	ass	10	47	sedentary	specialist	open	precocial	0.257849	0.267465	-0.336284	-0.0780605	0.792293	0.696784	-0.287378	0.0405681
nightjarfreckled	no_fam	no_fam	soc	6	25	sedentary	specialist	open	precocial	-0.0725973	-0.0468208	-0.468209	-0.100392	0.766262	-0.0500217	1.00223	0.21451
nightjarlargetailed	fam	family	ass	NA	58	sedentary	specialist	open	precocial	-1.56259	-0.167326	-0.241257	-0.0669709	0.0774733	1.1045	-0.481269	0.246301
nightjarrufouscheeked	no_fam	no_fam	soc	NA	15	migratory	specialist	open	precocial	0.807048	0.048129	-0.90785	-0.633764	0.576306	0.381817	-0.630129	0.0633895
nightjarsilkytailed	no_fam	no_fam	ass	NA	8	sedentary	specialist	open	precocial	-0.286245	-0.26093	0.681228	-0.291863	0.54446	-0.151953	-1.05949	0.218841
nightjarsquaretailed	no_fam	no_fam	soc	9.5	17	sedentary	specialist	open	precocial	0.273283	0.0846749	-0.098069	-0.0161355	1.57777	0.03538	-0.0217951	0.152035
nightjarswamp	no_fam	no_fam	soc	NA	20	sedentary	specialist	open	precocial	0.287501	0.689022	0.55637	0.512635	2.09009	0.350752	2.01467	0.191434
niltavarufousbellied	no_fam	no_fam	soc	NA	12	sedentary	generalist	closed	altrical	-0.277117	-0.489973	0.186675	-0.266959	-0.658113	1.16495	-1.0745	-0.45414
nunbirdblackfronted	fam	family	soc	NA	6	sedentary	specialist	closed	altrical	-0.649657	0.438763	0.757916	0.56808	0.943457	0.988829	1.16128	0.190309
nunbirdwhitefronted	coop_fam	coop_families	breed	NA	6	sedentary	generalist	closed	altrical	-0.605538	0.233946	1.02079	1.00212	0.945017	0.554574	-0.501238	0.334355
nunbirdyellowbilled	fam	family	soc	NA	2	sedentary	specialist	closed	altrical	-0.763764	0.13813	1.32423	0.40009	0.700703	-0.539338	-0.480752	-0.0489061
nuthatchbrownheaded	coop_fam	coop_families	ass	5.8	34	sedentary	generalist	closed	altrical	0.196492	-0.566821	0.69594	-1.12618	-0.0102793	-0.330173	-1.07668	-0.876352
nuthatchchestnutbellied	fam	family	soc	NA	5	sedentary	generalist	closed	altrical	-1.68902	-1.01636	-0.048869	-1.71127	0.401162	-0.233658	-0.0777907	-0.860859
nuthatchcorsican	no_fam	no_fam	soc	NA	24	sedentary	generalist	closed	altrical	1.4796	0.590437	2.15093	-2.53428	-0.360468	-2.66158	-0.718531	-0.539294
nuthatchkruepers	no_fam	no_fam	soc	NA	8	sedentary	generalist	closed	altrical	1.20155	-0.283709	0.814595	-1.37114	-0.506527	-0.280861	-1.19172	-0.812789
nuthatchpygmy	coop_fam	coop_families	ass	8.2	47	sedentary	generalist	closed	altrical	1.1536	-0.404799	0.102077	-1.31114	-0.596891	0.716065	-1.52718	-0.975733
nuthatchvelvetfronted	no_fam	no_fam	soc	NA	10	sedentary	specialist	closed	altrical	-1.64672	-0.764792	-0.22781	-0.604755	0.362881	0.311819	-0.350441	-0.781839
nuthatchwhitebreasted	no_fam	no_fam	ass	9.834	109	sedentary	generalist	closed	altrical	0.791788	-0.78363	1.01725	-0.868023	-0.402923	1.07581	-0.702075	-0.62847
nuthatchwhitetailed	fam	family	soc	NA	3	sedentary	generalist	closed	altrical	-1.00902	-0.216884	0.391165	-0.756234	-1.25107	1.39035	-0.855184	-0.68459
nuthatchwood	no_fam	no_fam	ass	12.917	408	sedentary	generalist	closed	altrical	0.823931	-2.34217	1.32974	0.406118	-0.388939	0.921995	-0.667852	-0.683083
olivepigeonafrican	no_fam	no_fam	soc	NA	42	migratory	generalist	open	altrical	0.640095	0.753725	-0.533722	-0.270277	-0.169455	0.47592	-1.38975	1.30705
orangequit	no_fam	no_fam	soc	NA	4	sedentary	generalist	open	altrical	-1.94236	0.206743	1.38031	-2.04082	-0.347256	-1.97562	-0.045667	0.679998
oriolebaltimore	no_fam	no_fam	ass	12	165	migratory	generalist	open	altrical	0.900094	-0.800028	0.855241	-0.924398	-0.386077	1.00929	-0.682957	-0.363517
oriolebarwinged	fam	family	soc	NA	2	sedentary	generalist	open	altrical	-1.77415	0.0820303	-0.0683036	-0.318766	-1.22231	0.0463914	-0.675365	0.0683134
orioleblackvented	fam	family	soc	NA	6	sedentary	generalist	open	altrical	-0.100812	0.556498	0.120581	-1.21717	-0.509796	0.77772	-0.57231	-0.0696513
orioleepaulet	no_fam	no_fam	soc	NA	5	sedentary	generalist	open	altrical	-0.790153	0.320857	0.943202	1.04508	0.676427	0.627293	0.176135	-0.247582
oriolegreaterantillean	fam	family	soc	NA	7	sedentary	generalist	open	altrical	-0.0398726	0.81848	-0.685925	0.251941	-0.788802	0.00130769	-0.381212	-0.11626
oriolejamaican	fam	family	soc	12.17	3	sedentary	generalist	open	altrical	-1.97419	0.214116	1.41804	-2.01774	-0.36923	-1.97072	0.375511	0.0508018
orioleorange	no_fam	no_fam	soc	NA	2	sedentary	generalist	open	altrical	0.313885	1.47211	0.706061	-1.1702	0.138166	-0.191481	0.069584	-0.0949297
orioleorangecrowned	fam	family	soc	NA	2	sedentary	generalist	open	altrical	-0.676458	0.992536	-0.76692	0.751374	-0.717124	1.2922	-0.747108	-0.191921
orioleorchard	no_fam	no_fam	ass	10.92	53	migratory	generalist	open	altrical	0.576488	-0.447207	0.592481	-1.00297	-0.458695	1.04405	-0.16155	-0.658727
oriolescotts	no_fam	no_fam	ass	6.42	35	migratory	generalist	open	altrical	1.00438	-0.526651	-1.02822	-1.77315	0.141117	-0.652172	-1.12213	-0.184403
oriolespotbreasted	fam	family	soc	11.6	6	sedentary	generalist	open	altrical	-1.18429	0.281881	-0.64838	0.122761	-0.716778	0.207176	0.12463	-0.0346773
oriolestreakbacked	fam	family	soc	NA	20	sedentary	generalist	open	altrical	-0.559984	-0.0923613	0.0332617	-1.40983	0.101543	-0.583893	0.0606398	-0.164351
oriolewesternblackheaded	fam	family	soc	NA	4	sedentary	generalist	open	altrical	0.519373	0.703901	0.829465	0.267337	3.44304	-0.117639	0.0424403	0.141927
oriolewhiteedged	fam	family	soc	NA	2	sedentary	generalist	open	altrical	1.42414	0.848456	-1.40905	1.03902	-0.276875	-0.152379	-0.19241	-0.15929
orioleyellow	no_fam	no_fam	soc	NA	4	sedentary	generalist	open	altrical	-1.06372	0.75313	-0.566134	0.773654	-0.669453	1.54439	-0.0839842	-0.138577
orioleyellowbacked	fam	family	soc	NA	5	sedentary	generalist	open	altrical	-0.745701	0.70167	-0.102558	0.575737	-0.581805	0.698497	-0.132871	0.110613
orioleyellowtailed	fam	family	soc	NA	2	sedentary	generalist	open	altrical	-1.2171	-0.0339638	-0.383258	0.14968	-0.191466	0.127538	-0.654395	-0.0536204
osprey	no_fam	no_fam	ass	32	1270	migratory	specialist	open	altrical	0.599626	-1.40206	1.60836	0.643224	-0.87516	2.13741	1.21196	1.68292
ostrich	fam	family	ass	50	923	migratory	generalist	open	precocial	0.114724	-0.913491	-1.58211	0.691283	1.07871	-0.332247	1.13861	4.46237
ovenbird	no_fam	no_fam	ass	11	190	migratory	generalist	open	altrical	1.11457	-1.3117	2.3979	-0.372794	-0.420782	0.81241	-0.891201	-0.718647
owlbarking	fam	family	ass	NA	44	sedentary	generalist	closed	altrical	-0.255894	0.419703	-0.717823	-0.749912	-0.65193	2.23533	-0.440776	1.52244
owlbarn	no_fam	no_fam	ass	34	2902	sedentary	specialist	closed	altrical	-0.385229	-0.0795395	-0.22662	-0.0767351	0.204488	2.43114	0.442646	0.978462
owlbarred	no_fam	no_fam	ass	18.25	277	sedentary	specialist	closed	altrical	0.707234	-0.86302	2.19807	-0.580184	-0.394953	0.869297	-0.293965	1.49329
owlboreal	no_fam	no_fam	ass	15	813	sedentary	specialist	closed	altrical	1.10359	-2.72498	1.48884	0.564935	-0.336477	0.702717	-1.80642	0.433651
owlburrowing	no_fam	no_fam	ass	11	523	sedentary	specialist	closed	altrical	0.308244	0.439626	-0.306245	-0.288877	-0.545725	2.56427	1.18277	0.556092
owletafricanbarred	fam	family	ass	NA	30	sedentary	specialist	closed	altrical	0.0996144	0.0389167	-0.363193	-0.3372	0.88437	-0.0487291	0.056067	0.479424
owletnightjaraustralian	no_fam	no_fam	soc	NA	30	sedentary	specialist	closed	altrical	0.264248	-0.635593	-1.56335	-1.09969	0.033207	1.66225	-1.89755	-0.0334339
owletpearlspotted	no_fam	no_fam	soc	NA	35	sedentary	generalist	closed	altrical	-0.0312875	-0.921351	-1.15353	0.226314	1.36991	0.158605	-0.733915	0.242942
owletspotted	no_fam	no_fam	ass	NA	110	sedentary	generalist	closed	altrical	-1.56199	-0.96117	-0.9069	-1.25782	0.311902	0.435044	1.09374	0.373388
owlflammulated	no_fam	no_fam	ass	8.1	107	sedentary	specialist	closed	altrical	0.907751	-0.327497	0.377386	-1.67315	-0.366666	-0.0803064	-1.4139	0.0919814
owlgreatgrey	fam	family	ass	15.9167	280	sedentary	specialist	open	altrical	1.16039	-2.42413	1.51203	0.914316	-0.629504	1.29107	-1.27787	1.69875
owlgreathorned	fam	family	ass	29	687	sedentary	specialist	open	altrical	0.512352	-0.134503	0.708096	0.378751	-1.09131	3.91083	-1.0807	1.87541
owllittle	no_fam	no_fam	ass	11.0833	900	sedentary	specialist	closed	altrical	0.916969	-1.0592	-0.159172	0.327028	-0.568676	1.68976	0.507104	0.522147
owllongeared	no_fam	no_fam	ass	27.8	1129	sedentary	specialist	open	altrical	0.948849	-1.36896	1.58905	0.0817899	-0.517263	1.53724	0.525013	0.826191
owlmadagascarred	no_fam	no_fam	ass	NA	13	sedentary	specialist	closed	altrical	-0.785262	0.596489	0.963141	-0.301013	-0.308603	-1.3232	-0.312777	1.43062
owlmarsh	no_fam	no_fam	ass	NA	52	sedentary	specialist	open	altrical	0.115627	0.77546	-0.0972201	0.15455	0.640526	1.29094	1.59922	0.96357
owlmottled	no_fam	no_fam	soc	NA	2	sedentary	specialist	closed	altrical	-0.780786	0.256223	0.51829	0.637918	0.441896	1.27635	-0.74732	0.875146
owlnorthernhawk	no_fam	no_fam	ass	16.1667	201	migratory	specialist	open	altrical	1.13724	-2.84111	1.38874	1.01163	-0.42262	0.694725	-1.3061	0.910803
owlnorthernsawwhet	no_fam	no_fam	ass	8.25	225	sedentary	specialist	closed	altrical	1.00654	-1.02987	1.90703	-0.319572	-0.700278	1.49009	-1.42501	0.247997
owlpowerful	fam	family	ass	NA	87	sedentary	specialist	closed	altrical	0.845705	1.06564	0.853879	-1.36827	-0.509821	-0.0816866	-0.144282	2.14214
owlrufous	fam	family	ass	NA	16	sedentary	specialist	closed	altrical	-0.926413	0.579508	-0.246034	1.19089	-0.328708	0.273393	-0.633765	2.03284
owlshorteared	no_fam	no_fam	soc	20.75	587	sedentary	specialist	open	altrical	0.731085	-2.21468	1.08622	0.782273	-0.3955	0.880154	0.96965	0.874507
owlsnowy	no_fam	no_fam	ass	16.67	381	migratory	specialist	open	altrical	1.40455	-3.85641	-1.1934	3.42397	-0.978413	-1.13859	0.642812	1.84496
owlsooty	no_fam	no_fam	ass	NA	40	sedentary	specialist	closed	altrical	-0.472204	0.839732	0.330995	0.668374	-0.586634	0.878208	-1.1275	1.92712
owlspectacled	fam	family	ass	25	23	sedentary	specialist	closed	altrical	-0.691239	0.243037	0.279308	0.535075	0.684412	1.22692	-0.674274	1.66199
owlspotted	no_fam	no_fam	ass	21	494	sedentary	specialist	closed	altrical	0.624163	-0.324347	0.526518	-1.88564	-0.286578	-0.090524	-1.42679	1.57042
owlstriped	fam	family	ass	NA	0	sedentary	specialist	open	altrical	-0.393687	0.153331	-0.205495	-0.0929225	0.600258	1.46636	-0.366963	1.20426
owltawny	no_fam	no_fam	ass	22.4167	1123	sedentary	specialist	closed	altrical	0.504258	-0.870033	0.991084	-0.29637	-0.577232	1.70906	-0.549125	1.24186
owlural	no_fam	no_fam	soc	23.834	274	sedentary	specialist	closed	altrical	0.916544	-2.43461	1.8077	0.385854	-0.359709	0.560509	-0.456405	1.48222
oxpeckerredbilled	coop_fam	coop_families	ass	NA	79	sedentary	specialist	closed	altrical	0.496485	0.722309	-1.06626	-0.21321	0.11472	1.14271	0.305597	-0.0583612
oxpeckeryellowbilled	coop_fam	coop_families	breed	NA	58	sedentary	generalist	closed	altrical	-0.653685	-1.98444	-1.46581	0.897289	1.48332	-0.928886	0.687468	-0.0696149
oystercatcheramerican	fam	family	ass	17	70	sedentary	generalist	open	precocial	0.372183	1.64578	0.282518	-0.0649794	-1.40998	2.69166	1.92739	1.38393
oystercatcherblack	fam	family	ass	16	71	sedentary	generalist	open	precocial	-0.310221	-1.0016	1.70537	0.249272	-1.35327	0.139884	1.87948	1.3171
oystercatchereurasian	no_fam	nk-coop	breed	43.3333	1166	migratory	specialist	open	precocial	0.794863	-1.81804	1.04502	-0.0308421	-0.402408	0.433898	1.4428	1.19408
oystercatchermagellanic	no_fam	no_fam	soc	NA	9	migratory	generalist	open	precocial	2.02648	0.569433	0.0466144	0.498862	-0.72356	-1.14699	1.93622	1.43438
oystercatcherpied	fam	family	ass	28.0822	49	sedentary	generalist	open	precocial	-0.193241	0.82996	0.350861	-1.09596	-0.588223	0.549393	2.23798	1.44845
oystercatchersooty	fam	family	ass	19.9014	65	sedentary	generalist	open	precocial	0.0909192	0.921982	0.322467	-1.08862	-0.655056	0.508373	2.04393	1.48133
oystercatchersouthisland	no_fam	no_fam	soc	NA	4	migratory	specialist	open	precocial	1.62146	1.12905	1.38678	0.941693	-1.50166	-0.55481	2.31299	1.48924
oystercatchervariable	fam	family	ass	NA	31	sedentary	generalist	open	precocial	0.536798	1.01051	3.19066	0.521975	-1.23018	-0.96154	2.74162	1.66022
paintedsnipegreater	fam	family	ass	NA	71	sedentary	generalist	closed	precocial	-0.705406	0.113215	-0.434484	0.103754	0.295587	2.21466	1.80026	0.463532
palmchat	fam	family	soc	NA	5	sedentary	generalist	open	altrical	-0.127954	0.99409	-0.549164	0.273338	-0.84917	-0.0827453	0.920448	-0.0293694
palmtanagerblackcrowned	fam	family	soc	NA	4	sedentary	generalist	open	altrical	-0.0760137	0.874295	-0.632308	0.264885	-0.815482	-0.02536	0.146681	-0.296354
palmtanagergreycrowned	fam	family	soc	NA	3	sedentary	generalist	open	altrical	-0.778844	0.195031	-0.958412	-0.621433	-0.607627	-1.16136	-0.780079	-0.141598
palmthrushcollared	fam	family	soc	NA	17	sedentary	specialist	open	altrical	0.37545	0.291373	-0.291657	0.0183492	1.30238	0.577604	-1.07608	-0.143092
palmthrushrufoustailed	no_fam	no_fam	soc	NA	2	sedentary	generalist	open	altrical	0.757309	1.40427	-0.0293267	0.593042	1.06827	1.03993	-0.141754	-0.198109
pampafinchgreat	fam	family	soc	NA	9	sedentary	generalist	open	altrical	0.287414	0.216942	-0.0461677	-0.642247	0.212757	0.3832	1.18448	-0.127298
paradiseflycatcherafrican	no_fam	no_fam	ass	10.5	50	sedentary	generalist	open	altrical	0.112981	-0.0357974	-0.23809	0.303811	1.98614	0.897892	0.361979	-0.865042
paradiseflycatcherrufousvented	fam	family	ass	NA	2	sedentary	specialist	open	altrical	1.08414	0.883597	1.14252	0.38928	4.28045	-0.163621	-0.00197466	-0.536091
paradisekingfisherbuffbreasted	no_fam	nk-coop	ass	NA	31	sedentary	generalist	closed	altrical	-1.95555	-0.304778	-0.13293	-1.22222	-0.503114	-0.555083	-0.695662	0.201336
paradisewhydahbroadtailed	no_fam	no_fam	soc	NA	4	sedentary	specialist	open	altrical	0.149462	-0.0893741	0.0804274	-0.00534577	1.55142	-0.688099	0.525805	-0.532383
paradisewhydaheastern	no_fam	no_fam	ass	NA	13	sedentary	specialist	open	altrical	-0.044115	-0.713695	-1.39921	0.451651	0.738336	0.72585	-0.459444	-0.64232
parakeetcobaltwinged	coop_fam	coop_families	breed	NA	13	sedentary	generalist	closed	altrical	-0.665253	0.456973	0.989703	0.935747	0.539665	0.418456	-0.0424694	0.227553
parakeetgolden	coop_fam	coop_families	breed	23.2	3	migratory	generalist	closed	altrical	-0.435675	0.588487	0.830332	0.497431	0.106825	-1.11174	0.00961105	0.91627
parakeetlongtailed	no_fam	no_fam	soc	13.05	5	migratory	generalist	closed	altrical	-0.763096	0.565639	-0.545145	1.53868	0.355235	-0.311076	-0.253026	0.95358
parakeetmalabar	fam	family	soc	14.08	5	sedentary	specialist	closed	altrical	-1.15904	-0.100303	-0.335895	-1.27129	0.0109817	-0.777991	-0.67409	0.412279
parakeetmonk	coop_fam	coop_families	ass	22.1	189	sedentary	specialist	closed	altrical	0.687536	0.452313	-0.169181	-0.859931	0.768379	0.919855	0.456813	0.434964
parakeetorangefronted	no_fam	no_fam	soc	16.2	38	migratory	generalist	closed	altrical	-1.10616	0.381576	-0.297706	-0.76476	-0.544458	0.704867	0.153864	0.226151
parakeetpainted	coop_fam	coop_families	breed	17.75	14	sedentary	specialist	closed	altrical	-0.620978	0.10784	1.03222	0.698068	1.02967	-0.182662	-0.579769	0.196311
parakeetroseringed	no_fam	no_fam	soc	34	387	sedentary	generalist	closed	altrical	-1.24738	-1.23421	-1.40095	-0.127488	0.559324	1.16602	0.708636	0.329339
parakeetwhiteeyed	no_fam	no_fam	soc	28.45	9	migratory	generalist	closed	altrical	-0.504012	-0.148784	0.597819	0.145734	1.16405	0.366938	-0.261205	0.6964
parakeetwhitewinged	fam	family	ass	37	25	sedentary	specialist	closed	altrical	-0.630591	0.276047	0.67284	1.00325	0.428034	-0.489866	-0.537785	0.326899
parakeetyellowchevroned	no_fam	no_fam	soc	37	8	sedentary	generalist	closed	altrical	-0.468398	-0.326151	0.164752	-0.146931	1.29476	0.61798	0.0299912	0.0288373
pardalotestriated	coop_fam	coop_families	breed	6.025	29	sedentary	specialist	closed	altrical	0.324994	0.147832	-0.81884	-1.1035	-0.377281	1.74291	-1.52547	-0.854581
parrotbillashythroated	no_fam	no_fam	soc	NA	4	sedentary	specialist	open	altrical	-0.0285327	-0.0945638	0.168781	-0.529718	-0.652985	-0.133061	0.863226	-0.957894
parrotbillbearded	fam	family	soc	6.91667	334	sedentary	generalist	open	altrical	1.12732	-1.72553	-0.463268	0.318363	-0.563263	0.641933	1.05771	-0.990726
parrotbillblackthroated	no_fam	no_fam	soc	NA	5	sedentary	generalist	open	altrical	-1.44034	0.0475827	0.818929	-0.793511	-1.15167	1.46114	0.242922	-1.26858
parrotbillbrownwinged	no_fam	no_fam	soc	NA	2	sedentary	specialist	open	altrical	0.230095	0.254647	1.04744	-0.842761	-0.399084	-0.869779	1.4048	-0.988231
parrotbillfulvous	no_fam	no_fam	soc	NA	3	sedentary	generalist	open	altrical	0.237033	-0.109803	0.760976	-0.412034	-1.02456	0.615566	-0.839295	-1.1229
parrotbillgreyheaded	no_fam	no_fam	soc	NA	10	sedentary	generalist	open	altrical	-0.642714	-0.439871	0.448419	-0.975585	-0.0618319	-0.173512	0.210737	-0.234362
parrotbillreed	no_fam	no_fam	soc	NA	19	sedentary	specialist	open	altrical	0.355762	-1.50904	0.550456	-0.352212	-1.02757	-0.0535895	1.84142	-0.828684
parrotbillrustythroated	fam	family	soc	NA	3	sedentary	specialist	open	altrical	1.87385	0.154907	1.61757	-0.452845	-0.622436	-0.79136	-0.768295	-0.891436
parrotbillvinousthroated	fam	family	soc	NA	19	sedentary	generalist	open	altrical	0.0508792	-1.00631	0.30348	-0.721299	-0.39025	0.384845	0.0445096	-0.97772
parrotblack	coop_fam	coop_families	breed	34.1	31	sedentary	generalist	closed	altrical	-0.589685	0.421382	-0.696896	-0.122729	-0.507063	0.395346	-0.692081	1.2217
parrotblackwinged	no_fam	no_fam	soc	NA	2	sedentary	specialist	closed	altrical	1.42266	1.31013	0.949253	-0.365771	-0.357345	-1.14602	-1.10806	0.89864
parrotbluewinged	fam	family	ass	21	18	migratory	specialist	closed	altrical	1.28103	0.230832	-0.567327	-1.38783	-0.124824	0.498305	-0.550652	0.0255644
parrotbrownheaded	fam	family	soc	32.1	25	sedentary	generalist	closed	altrical	-0.249265	0.362251	-0.70005	-0.992823	0.299461	-0.309888	0.123318	0.662375
parrotbrownnecked	fam	family	ass	29.7	50	sedentary	generalist	closed	altrical	-0.0439749	0.0260604	-0.271454	-0.172336	0.680116	-0.0230408	-0.489652	1.1358
parroteclectus	no_fam	nk-coop	breed	28.5	77	sedentary	generalist	closed	altrical	-0.114972	-0.890564	0.55378	-0.175211	1.86014	-0.145305	-0.0177986	-0.387893
parrotelegant	fam	family	soc	14.91	22	sedentary	specialist	closed	altrical	1.42635	0.304977	-0.884524	-1.29057	0.0713987	-0.899393	0.91752	-0.0836898
parrotfinchredthroated	fam	family	soc	NA	16	sedentary	generalist	open	altrical	0.173929	1.33452	0.300056	-0.721032	-0.875311	-1.13182	0.405116	-0.641413
parrotgoldenshouldered	fam	family	ass	20.96	37	sedentary	specialist	closed	altrical	-0.870658	-0.544219	-1.09292	-2.29216	-0.091679	-2.50252	-0.839085	0.082808
parrotground	fam	family	ass	NA	57	sedentary	generalist	closed	altrical	1.08653	1.28225	2.10212	-1.136	-0.525365	-0.91077	1.33775	0.678409
parrothooded	fam	family	soc	18	12	migratory	specialist	closed	altrical	-1.02692	-1.44366	-1.22918	-1.38295	0.669471	-1.86886	0.179283	0.0253959
parrotlettepui	no_fam	no_fam	soc	NA	3	sedentary	specialist	closed	altrical	-0.986902	0.636242	0.579022	0.527629	-0.900236	-0.528633	-0.579395	0.0951331
parrotmulga	fam	family	ass	11.8	16	sedentary	specialist	closed	altrical	1.24099	-0.690777	-1.81865	-1.53125	0.44658	-0.00400011	-2.07149	0.149641
parrotorangebellied	no_fam	no_fam	ass	13.27	88	migratory	specialist	closed	altrical	1.39425	1.44127	4.29651	-0.454278	-0.976156	-2.55898	3.17982	0.00485618
parrotredcapped	fam	family	ass	15.3	24	sedentary	generalist	closed	altrical	1.45253	0.485182	0.0866138	-1.15243	-0.218498	-1.75642	-0.318323	0.693486
parrotredfronted	no_fam	no_fam	soc	21	19	sedentary	generalist	closed	altrical	0.705965	0.950965	0.944459	0.111003	3.05005	-0.267502	-0.450556	1.24078
parrotredwinged	fam	family	ass	24.4	38	sedentary	specialist	closed	altrical	-0.462553	-0.956923	-1.4501	-1.54517	0.321706	0.252237	-1.62813	0.612607
parrotregent	fam	family	ass	13.8	29	sedentary	specialist	closed	altrical	1.78905	0.132674	-1.39725	-1.59547	0.187368	-0.918081	-1.84636	0.858143
parrotringneck	fam	family	ass	17.9	48	sedentary	generalist	closed	altrical	0.805641	-0.733641	-1.79667	-1.27359	0.287168	0.789058	-2.11737	0.621142
parrotturquoise	fam	family	soc	21	40	sedentary	generalist	closed	altrical	0.920498	0.731475	0.273953	-1.43131	-0.454341	-0.103861	0.157812	-0.046798
parrotvasa	no_fam	nk-coop	breed	53.9	33	sedentary	generalist	closed	altrical	-0.636748	0.594189	-0.495922	-0.223694	-0.466005	0.275625	-0.290599	1.52986
partridgearabian	fam	family	ass	NA	10	sedentary	generalist	open	precocial	2.0837	0.590427	-2.06726	0.152009	0.50223	-1.59484	1.02153	1.49681
partridgebuffthroated	coop_fam	coop_families	soc	NA	11	sedentary	specialist	open	precocial	1.18802	-1.18738	-0.604416	1.14352	-0.762056	-0.898159	-1.05581	1.84678
partridgegrey	fam	family	ass	5.25	1000	sedentary	generalist	open	precocial	1.00408	-1.29197	1.56887	-0.141129	-0.367876	0.589596	1.46706	0.919085
partridgeredlegged	fam	family	ass	6.25	394	sedentary	specialist	open	precocial	1.0938	-0.6439	0.88285	-0.234456	-0.435364	-1.916	0.733977	1.33188
partridgerock	fam	family	soc	NA	316	sedentary	specialist	open	precocial	0.758129	0.0565182	1.59473	-1.11358	-0.7363	-0.240497	0.815899	1.50526
partridgeseesee	fam	family	soc	NA	19	sedentary	generalist	open	precocial	0.922347	-1.58419	-1.64158	-0.0316805	0.00836946	-0.260237	0.638495	0.61109
partridgesnow	fam	family	soc	NA	15	sedentary	specialist	open	precocial	0.532726	-1.73894	-1.13967	1.18366	-1.06605	-1.04775	1.10622	1.37109
partridgestone	fam	family	ass	NA	7	sedentary	generalist	open	precocial	-0.673355	-1.8629	-1.35107	0.751327	1.85925	-0.900059	0.658159	0.634577
parulanorthern	no_fam	no_fam	soc	7	84	migratory	generalist	open	altrical	0.665944	-0.628041	2.26385	-0.697176	-0.360348	0.974938	-0.275257	-1.19799
pauraquecommon	fam	family	ass	NA	43	sedentary	specialist	open	precocial	-0.721956	0.433105	0.316726	0.603604	0.402221	1.93195	-0.166931	0.12949
peafowlcongo	fam	family	soc	NA	57	migratory	generalist	open	precocial	2.11995	1.50468	1.77213	0.584853	5.51888	-0.64226	-1.05613	2.3088
peafowlindian	fam	family	ass	23.2	275	sedentary	generalist	open	precocial	-1.30384	-0.963659	-1.37497	-1.6364	0.369156	0.334533	-1.41931	2.695
pelicanpinkbacked	no_fam	no_fam	soc	NA	58	migratory	specialist	open	altrical	-0.0508163	-0.100709	-0.610904	0.540149	1.32152	0.566867	1.92979	2.63304
pendulinetitafrican	coop_fam	coop_families	soc	NA	12	sedentary	generalist	closed	altrical	0.253451	-0.0609421	-0.446124	-0.229932	0.942763	0.176491	-1.01914	-1.20432
pendulinetiteurasian	no_fam	no_fam	ass	7	463	sedentary	generalist	open	altrical	0.972475	-1.54203	0.641821	-0.138169	-0.505357	0.530671	1.45292	-1.29365
pendulinetitmousecoloured	fam	family	soc	NA	3	sedentary	specialist	open	altrical	0.87035	0.730184	-1.97939	-0.113371	0.169603	0.450522	-0.697288	-1.23068
pendulinetitsouthern	coop_fam	coop_families	soc	NA	10	sedentary	generalist	open	altrical	1.28674	0.496502	-1.34256	-0.753595	0.0227376	0.857092	-0.388754	-1.26932
pendulinetitwhitecrowned	no_fam	no_fam	soc	NA	3	migratory	generalist	open	altrical	1.26384	-1.98593	-0.177063	0.0693212	-0.712702	0.119535	0.571059	-1.25213
petroniayellowthroated	no_fam	no_fam	soc	9.5	13	sedentary	generalist	closed	altrical	0.110724	0.234001	0.172829	-0.205439	1.18743	-0.144335	1.91185	-0.544837
peweegreater	no_fam	no_fam	soc	7	9	sedentary	generalist	open	altrical	-0.246043	0.321134	-0.127203	-1.24117	-0.77673	1.4847	-1.25962	-0.30627
phainopepla	no_fam	no_fam	soc	NA	42	migratory	generalist	open	altrical	0.86188	-0.320049	-1.12777	-1.58258	-0.0747546	-0.224665	0.378589	-0.607309
phalaropered	no_fam	no_fam	ass	6.08	333	migratory	generalist	open	precocial	1.45247	-3.86609	-1.1259	2.86019	-0.875396	-1.24946	0.722238	-0.194291
phalaroperednecked	no_fam	no_fam	ass	9.917	344	migratory	generalist	open	precocial	1.04882	-3.79926	-0.216005	2.16179	-0.612452	-0.981589	1.08776	-0.585802
pheasantcheer	fam	family	soc	NA	0	sedentary	generalist	open	precocial	0.825163	-0.40432	-0.51103	-0.408161	-1.61476	-0.641149	0.393384	2.00674
pheasantcommon	fam	family	ass	27	1405	migratory	generalist	open	precocial	0.343226	-0.47856	0.340354	0.00627562	-1.08995	2.05797	1.31331	1.69999
pheasantcopper	fam	family	soc	NA	6	sedentary	generalist	open	precocial	-0.682527	-1.17427	2.37538	-1.43206	-0.58291	-1.56622	-0.653267	1.86752
phoebeblack	no_fam	no_fam	ass	8	41	sedentary	generalist	open	altrical	-0.320844	0.654659	0.0425105	-0.704295	-0.835493	1.70176	1.9037	-0.767427
phoebeeastern	no_fam	no_fam	ass	10.33	127	sedentary	specialist	closed	altrical	1.00746	-1.55395	1.82098	-0.361283	-0.410795	0.865544	-1.40056	-0.722784
phoebesays	no_fam	no_fam	ass	5	75	sedentary	specialist	closed	altrical	1.22113	-1.33551	0.445015	0.322661	-0.870595	1.21212	0.822388	-0.814315
piapiac	coop_fam	coop_families	breed	NA	11	sedentary	specialist	open	altrical	-0.728818	-1.45062	-1.33896	0.876694	1.3499	-0.194599	0.691667	0.377849
piculetguianan	fam	family	soc	NA	2	sedentary	specialist	closed	altrical	-1.09679	0.66547	0.577764	0.251984	-0.56852	-0.39416	-0.443295	-0.631804
piculetolivaceous	fam	family	soc	NA	7	sedentary	specialist	closed	altrical	-1.04538	0.133471	-0.421289	0.815609	-0.492565	0.131423	-0.707562	-0.875246
piculetrufous	fam	family	soc	NA	2	sedentary	specialist	closed	altrical	-1.17387	0.0431552	-0.395754	1.01624	0.525793	-0.245955	-0.645824	-0.886329
piculetspecklechested	fam	family	soc	NA	2	sedentary	specialist	closed	altrical	1.81669	1.79802	0.213399	0.526798	-0.600689	-1.34844	-0.184526	-0.829757
piedbabblerhindes	coop_fam	coop_families	ass	NA	10	sedentary	generalist	open	altrical	0.26769	0.946642	-1.08617	-0.877828	-0.656376	-1.32603	-0.203284	0.30377
piedbabblernorthern	coop_fam	coop_families	breed	NA	6	sedentary	generalist	open	altrical	0.232768	0.887225	-1.15798	-0.821134	-0.274881	-0.882447	0.0348264	0.32159
piedbabblersharpes	coop_fam	coop_families	breed	NA	2	sedentary	generalist	open	altrical	0.81319	1.17954	-0.622294	0.693035	0.116708	-0.27403	-0.0782679	0.352982
piedbabblersouthern	coop_fam	coop_families	ass	NA	20	sedentary	generalist	open	altrical	0.958162	0.218194	-0.995172	-0.806898	0.7596	-0.725652	1.6258	0.217025
piedtailecuadorian	no_fam	no_fam	soc	NA	6	sedentary	generalist	open	altrical	0.544027	1.18974	0.89712	0.71094	-0.64886	-0.673726	-0.573921	-1.84971
piedtailperuvian	no_fam	no_fam	soc	NA	3	sedentary	generalist	open	altrical	-1.03668	-0.037678	1.88027	-0.567739	-0.451731	-1.48304	-0.216242	-1.81445
pigeonbandtailed	no_fam	no_fam	ass	18.5	137	migratory	generalist	open	altrical	0.11966	0.0644754	0.177724	-1.03431	-0.730321	1.69186	-1.4811	1.19722
pigeonbareeyed	no_fam	no_fam	soc	NA	0	sedentary	generalist	open	altrical	0.213832	1.60835	-1.07277	-0.247152	-0.569767	0.611987	-0.0313435	1.06651
pigeoncrested	no_fam	no_fam	soc	9.5589	44	sedentary	generalist	open	altrical	0.185199	-0.223945	-1.35805	-1.05899	-0.0804291	1.42777	0.830158	0.65466
pigeonnewzealand	no_fam	no_fam	soc	NA	46	sedentary	generalist	open	altrical	0.993623	1.01085	3.2049	0.422819	-1.14866	0.00141978	0.380821	1.70632
pigeonpalecapped	no_fam	no_fam	soc	NA	6	sedentary	generalist	open	altrical	-1.30197	-0.733721	-0.311275	-1.41548	0.149159	-0.758458	-0.876971	1.42028
pigeonpartridge	no_fam	no_fam	soc	NA	11	sedentary	specialist	open	altrical	-1.28561	-1.20743	-1.32118	-1.56204	0.39057	-1.87684	-0.952695	0.853395
pigeonpheasant	no_fam	no_fam	soc	NA	19	sedentary	generalist	open	altrical	-0.517244	0.751904	-0.0138263	1.96786	-0.319595	-0.262921	-1.14221	1.65759
pigeonpicazuro	no_fam	no_fam	soc	NA	0	migratory	generalist	open	altrical	-0.0142633	0.386496	-0.263718	-0.268002	0.560569	1.97467	-0.692781	1.22807
pigeonredbilled	no_fam	no_fam	soc	NA	0	sedentary	generalist	open	altrical	-0.869362	0.274624	-0.278306	-0.88438	-0.362073	1.01694	-1.19985	1.26678
pigeonshortbilled	no_fam	no_fam	soc	NA	0	sedentary	specialist	open	altrical	-1.57519	-0.0507647	0.104105	0.033811	-0.466718	-0.151279	-0.706096	0.908288
pigeonspeckled	no_fam	no_fam	soc	10	75	sedentary	specialist	open	altrical	-0.132603	-0.717103	-1.21372	0.530036	1.06106	0.61968	0.608317	0.928127
pigeonspinifex	no_fam	no_fam	soc	NA	6	sedentary	specialist	open	altrical	-0.27382	-2.05435	-2.03857	-1.43063	0.801385	-1.05812	0.187472	0.236345
pigeontopknot	no_fam	no_fam	soc	NA	15	migratory	specialist	open	altrical	-0.0467408	0.83772	0.685814	-1.77344	-0.675508	-0.105043	-0.839179	1.65735
pigeonwhitecrowned	no_fam	no_fam	ass	14.42	38	sedentary	specialist	open	altrical	-0.250618	0.866959	-0.688146	-0.0232632	-0.690621	0.915074	-1.32636	1.10429
pigeonwhiteheaded	no_fam	no_fam	soc	NA	10	migratory	generalist	open	altrical	0.0573138	0.9136	1.04308	-1.72295	-0.735593	-0.099821	-1.19627	1.55545
pihaolivaceous	no_fam	no_fam	soc	NA	2	sedentary	generalist	open	altrical	0.670383	1.16975	1.21238	0.316531	0.129776	-1.28008	-0.910392	1.90371
pihascimitarwinged	no_fam	no_fam	soc	NA	2	sedentary	generalist	open	altrical	0.770946	1.02992	0.851506	-0.509981	-0.975905	-1.34132	-1.01878	0.763646
pilotbird	fam	family	ass	6.525	5	sedentary	specialist	open	altrical	1.05513	0.52508	1.75377	-1.59518	-0.28148	-1.45232	-0.911449	-0.124325
pintailnorthern	no_fam	no_fam	ass	27.417	655	migratory	generalist	open	precocial	1.13764	-2.17108	1.12104	1.15591	-0.775774	0.377587	1.49801	1.36132
pipipi	coop_fam	coop_families	ass	NA	2	sedentary	specialist	open	altrical	0.798891	0.435502	2.75708	0.452298	-1.32315	-0.114238	0.153244	-0.783579
pipitamerican	no_fam	no_fam	ass	5.1	37	migratory	generalist	open	altrical	0.950763	-3.17488	0.580321	1.69083	-0.713488	-0.194089	1.26159	-0.853687
pipitaustralasian	no_fam	no_fam	soc	NA	153	sedentary	generalist	open	altrical	0.353816	-0.0566175	-0.908561	-0.994972	-0.192115	1.50415	0.924387	-0.608811
pipitbush	no_fam	no_fam	soc	NA	7	sedentary	generalist	open	altrical	0.431667	0.509373	-0.19567	-0.629836	-0.00523357	0.174041	0.267891	-0.66223
pipitgolden	fam	family	soc	NA	6	migratory	specialist	open	altrical	0.768748	1.04473	-1.80478	-0.108264	0.155363	0.379289	0.77876	-0.639461
pipitlongbilled	no_fam	no_fam	soc	NA	32	sedentary	generalist	open	altrical	0.204904	0.0853563	-0.617345	0.0057998	0.681332	1.36287	0.582259	-0.380943
pipitmeadow	no_fam	no_fam	ass	8.75	283	sedentary	generalist	open	altrical	0.914649	-2.26713	1.99818	0.283621	-0.235617	-0.138849	0.865384	-0.895773
pipitmountain	no_fam	no_fam	soc	NA	4	migratory	specialist	open	altrical	0.80619	0.21453	0.499384	-1.36432	-0.974566	-2.22766	2.16537	-0.430761
pipitplainbacked	no_fam	no_fam	soc	NA	10	sedentary	specialist	open	altrical	-0.0753957	-0.14168	-0.275796	0.413381	1.5944	0.701521	1.29531	-0.519191
pipitshortbilled	no_fam	no_fam	soc	NA	4	sedentary	generalist	open	altrical	0.766409	0.715584	-0.485974	-0.543126	-0.533167	0.888987	1.78097	-0.683544
pipittawny	no_fam	no_fam	ass	NA	142	migratory	generalist	open	altrical	1.03798	-1.20383	0.180631	-0.0194252	-0.673404	1.38073	0.930464	-0.730142
pipittree	no_fam	no_fam	ass	8.75	153	migratory	specialist	open	altrical	1.03914	-2.53836	1.70402	0.22461	-0.071295	0.102738	-0.664027	-0.583655
pipityellowbreasted	no_fam	no_fam	soc	NA	0	sedentary	specialist	open	altrical	0.989307	0.635166	1.0708	-1.51408	-0.658065	-2.33313	2.12505	-0.420813
pipityellowtufted	no_fam	no_fam	soc	NA	6	sedentary	generalist	open	altrical	1.0652	0.441376	-0.500333	-1.51554	-0.466738	-1.12602	1.77296	-0.37713
pipritesblackcapped	fam	family	soc	NA	3	sedentary	generalist	open	altrical	0.494819	0.560771	1.09973	-0.134896	-1.03445	-0.837814	-0.971403	-0.505198
pipriteswingbarred	no_fam	no_fam	soc	NA	2	sedentary	generalist	open	altrical	-0.691692	0.149178	0.802006	0.846093	0.710701	0.672704	-0.654817	-0.568597
pittaafrican	no_fam	no_fam	soc	NA	25	migratory	generalist	open	altrical	-0.622315	0.0841205	-0.441723	-0.431106	0.306158	-0.0954269	-0.514014	0.409329
pittarainbow	no_fam	no_fam	ass	NA	4	sedentary	generalist	open	altrical	-1.30187	-1.47329	-1.42591	-1.43482	0.62311	-1.44666	-0.81387	0.139767
plainswanderer	fam	family	soc	2.333	41	sedentary	generalist	open	precocial	1.02022	-0.333304	-1.39591	-1.62934	-0.191655	-1.42235	1.31885	0.112398
plantcutterrufoustailed	fam	family	soc	NA	5	sedentary	specialist	open	altrical	1.04865	0.531128	1.68512	-0.426627	-0.814266	-0.0735512	0.777514	-0.0594732
plantcutterwhitetipped	fam	family	soc	NA	7	sedentary	specialist	open	altrical	1.03529	0.0884772	-0.673196	-1.08942	0.257263	0.287501	-1.56989	-0.0414203
ploveramericangolden	no_fam	no_fam	ass	13	269	migratory	generalist	open	precocial	1.49609	-3.72273	-0.495906	2.49838	-0.735163	-1.34367	0.994353	0.365741
plovercaspian	no_fam	no_fam	soc	NA	62	migratory	specialist	open	precocial	1.34979	-2.22826	-1.10346	-0.537843	0.00724448	-1.21575	0.8721	-0.0304175
ploverchestnutbanded	no_fam	no_fam	soc	11.5	23	migratory	generalist	open	precocial	1.05947	1.06753	-0.961227	-0.300838	-0.51598	0.989673	1.66103	-0.31693
plovercrab	no_fam	no_fam	soc	NA	56	sedentary	specialist	closed	altrical	1.3961	-1.03705	-2.24267	0.382579	0.801813	-1.97515	1.41497	0.884041
plovercrest	no_fam	no_fam	soc	NA	5	sedentary	generalist	open	altrical	-0.0163447	-0.350962	0.0532633	-0.0169227	0.202188	-0.0863359	-0.521196	-1.80627
plovergrey	no_fam	no_fam	ass	25.5833	297	migratory	generalist	open	precocial	1.38988	-3.99417	-1.06339	2.66868	-0.810493	-1.25238	-0.0711343	0.722781
ploverhooded	no_fam	no_fam	ass	14.9452	49	sedentary	generalist	open	precocial	1.34021	0.936947	0.521103	-1.19371	-0.19926	-0.903723	2.19693	0.321402
ploverkentish	no_fam	no_fam	ass	19	540	sedentary	generalist	open	precocial	0.54164	-1.27628	-0.256902	-0.248987	-0.420598	0.874009	1.42216	-0.358761
plovermountain	no_fam	no_fam	ass	10	124	migratory	specialist	open	precocial	1.53615	-0.421804	-0.350606	-0.907775	-0.798554	-0.517149	1.41062	0.202729
ploverpacificgolden	no_fam	no_fam	ass	21.33	113	migratory	generalist	open	precocial	1.37127	-3.69627	-0.788689	2.27363	-0.868179	-1.53761	0.933668	0.406838
ploverpiping	no_fam	no_fam	ass	14	292	migratory	generalist	open	precocial	0.882012	-1.22092	0.947945	-0.772917	-0.7821	-0.662708	1.69256	-0.198963
ploversemipalmated	no_fam	no_fam	ass	9.2	124	migratory	generalist	open	precocial	1.207	-3.61982	-0.0235252	2.09503	-0.650833	-1.16283	1.27413	-0.372233
ploverthreebanded	no_fam	no_fam	ass	11.5	31	sedentary	generalist	open	precocial	0.177596	0.817933	-0.288964	0.00295696	0.479404	1.35177	2.27666	-0.394013
plovertwobanded	no_fam	no_fam	soc	NA	15	sedentary	specialist	open	precocial	1.45183	0.458319	0.206025	0.0495366	-0.555596	-0.681473	1.94521	0.0682337
plumeleteerbronzetailed	no_fam	no_fam	soc	NA	2	sedentary	generalist	open	altrical	-2.18164	-0.662025	-0.50472	1.2031	-0.730445	-0.545251	0.342073	-1.24764
plushcap	fam	family	soc	NA	3	sedentary	specialist	open	altrical	0.659024	0.73757	0.107182	0.451351	-0.447813	-0.241184	-1.30624	-0.564259
poorwillcommon	no_fam	no_fam	ass	3	71	sedentary	specialist	open	precocial	1.06121	-0.497266	-0.531384	-1.31554	-0.279919	0.0330012	0.730647	-0.215366
prairiechickengreater	no_fam	no_fam	ass	1.5	332	sedentary	generalist	open	precocial	0.806073	-1.24623	0.354815	-1.73193	-0.292276	-2.05092	1.37177	1.57145
prairiechickenlesser	fam	family	ass	13.5	105	sedentary	generalist	open	precocial	1.05141	-0.342383	-0.529742	-2.37172	-0.196699	-2.42029	1.48506	1.57964
pratincoleaustralian	no_fam	no_fam	soc	NA	37	migratory	specialist	open	precocial	-0.107412	-1.34857	-1.81084	-1.43796	0.512394	-0.135985	0.332691	-0.0110391
pratincolecollared	no_fam	no_fam	soc	NA	245	migratory	generalist	open	precocial	0.298036	-0.968798	-0.927087	-0.141515	-0.241379	1.28926	1.43473	-0.00502994
pratincolesmall	no_fam	no_fam	soc	NA	11	sedentary	specialist	open	precocial	-1.56575	-0.560499	-0.535006	-1.36748	0.194114	0.357	2.36111	-0.348264
priniabanded	coop_fam	coop_families	breed	NA	4	sedentary	specialist	open	altrical	0.44365	0.961017	0.809905	0.351652	2.25749	-0.227059	0.887844	-0.708576
priniablackchested	no_fam	no_fam	soc	4	12	sedentary	specialist	open	altrical	0.991617	0.16412	-1.11206	-0.575889	0.463752	0.338108	0.140085	-1.12312
priniagraceful	no_fam	no_fam	ass	NA	20	sedentary	generalist	open	altrical	-0.364278	-1.65417	-1.84682	-0.525107	0.379102	0.281859	-0.253161	-1.35247
priniahill	fam	family	soc	NA	3	sedentary	specialist	open	altrical	-1.19526	-0.206703	0.786298	-0.889255	-0.0815595	-0.152764	1.64977	-0.882569
priniajungle	fam	family	soc	NA	3	sedentary	specialist	open	altrical	-1.33011	-0.80321	-1.17293	-1.49495	0.238092	0.26714	1.06838	-0.769835
priniakaroo	no_fam	no_fam	ass	6	18	sedentary	specialist	open	altrical	1.46856	0.625275	-1.09219	-1.29417	-0.438537	-0.145584	0.0469583	-1.06095
priniarufousvented	fam	family	soc	NA	3	sedentary	specialist	open	altrical	0.261536	-1.69024	-1.55643	-2.18651	1.34657	-2.03754	-0.504909	-0.565023
priniasaffronbreasted	fam	family	soc	NA	2	sedentary	specialist	open	altrical	0.728803	0.523527	0.311077	-1.19601	-0.373055	-0.876666	0.541644	-0.924233
priniatawnyflanked	coop_fam	coop_families	breed	8.25	20	sedentary	specialist	open	altrical	-0.19279	-0.749691	-0.620389	0.425432	1.73477	0.2408	0.493938	-1.18456
ptarmiganrock	fam	family	ass	6.08333	417	sedentary	generalist	open	precocial	0.945899	-3.66584	-0.0855436	1.98696	-0.587755	-0.878605	0.672886	1.12044
ptarmiganwillow	fam	family	ass	9	994	sedentary	generalist	open	precocial	0.96007	-3.11202	0.880717	1.43576	-0.43945	-0.110303	0.837072	1.20761
puffbackblackbacked	fam	family	ass	NA	15	sedentary	generalist	open	altrical	0.263864	0.418494	-0.152922	-0.0353735	0.997285	0.685448	0.72901	-0.429851
puffbacklargebilled	no_fam	no_fam	soc	NA	2	sedentary	specialist	open	altrical	-0.00931989	0.478153	0.448112	0.258004	2.15896	-0.144799	-0.153142	-0.0628785
puffbackpinkfooted	no_fam	no_fam	soc	NA	2	sedentary	specialist	open	altrical	0.644288	1.24103	0.0439847	0.577083	0.383671	0.407928	-1.26741	0.00748215
puffbackredeyed	fam	family	ass	NA	2	sedentary	generalist	open	altrical	0.642827	0.556638	0.745305	0.211055	3.13991	-0.223526	-1.1274	-0.10488
pufflegbluecapped	no_fam	no_fam	soc	NA	3	sedentary	specialist	open	altrical	1.2394	1.36886	1.20185	-1.03637	-0.53977	0.145124	-0.625676	-1.38699
pufflegcopperybellied	no_fam	no_fam	soc	NA	4	sedentary	generalist	open	altrical	1.20368	1.40529	-0.00929663	1.16613	-1.01102	-0.622374	-0.373297	-1.21748
pufflegemeraldbellied	no_fam	no_fam	soc	NA	2	sedentary	specialist	open	altrical	1.13345	1.30493	0.505274	0.736237	-0.516255	-0.563642	-0.824562	-1.39947
pufflegglowing	no_fam	no_fam	soc	NA	4	sedentary	generalist	open	altrical	1.01318	1.31842	-0.024974	1.01081	-0.765604	-0.508791	0.0580145	-1.36952
puffleggoldenbreasted	no_fam	no_fam	soc	NA	4	sedentary	specialist	open	altrical	1.05811	1.1903	-0.144482	1.0928	-1.04489	-0.654566	-0.893976	-1.21286
puffleggreenish	no_fam	no_fam	soc	NA	5	sedentary	generalist	open	altrical	0.572649	0.830959	0.494226	0.757879	-0.577955	-0.288673	-0.841352	-1.25403
puffleghoary	no_fam	no_fam	soc	NA	2	sedentary	generalist	open	altrical	0.555287	1.6408	1.4385	0.498754	-0.70025	-1.19456	0.110403	-1.11566
pufflegsapphirevented	no_fam	no_fam	soc	NA	6	sedentary	generalist	open	altrical	1.31689	0.595926	-1.12664	1.40275	-1.28913	-0.669624	-0.142188	-1.3642
pygmygooseafrican	fam	family	soc	10	27	sedentary	generalist	closed	precocial	-0.122241	-0.463887	-0.474053	0.431687	2.1217	0.0925062	1.3604	0.892842
pygmygoosecotton	no_fam	no_fam	ass	NA	44	sedentary	generalist	closed	precocial	-1.2722	0.19866	-0.277465	-0.579271	-0.392317	2.00717	1.86275	1.11022
pygmygoosegreen	fam	family	soc	NA	14	sedentary	specialist	closed	precocial	-1.02246	-0.060463	-0.517812	-0.739169	-0.132165	0.280807	2.25043	0.892582
pygmykingfisherafrican	no_fam	no_fam	ass	NA	2	sedentary	generalist	closed	altrical	0.00378069	-0.416545	-0.241638	0.308905	2.3292	0.241352	0.213294	-0.878362
pygmyowleurasian	no_fam	no_fam	ass	6	327	sedentary	specialist	closed	altrical	1.04164	-2.40993	2.13728	0.239325	-0.271799	0.600792	-0.885461	-0.0250149
pygmyowlferruginous	no_fam	no_fam	ass	NA	65	sedentary	generalist	closed	altrical	-0.63072	0.279757	0.283732	0.300323	0.53757	1.85397	-0.180209	0.165367
pygmytyrantblackcapped	no_fam	no_fam	soc	NA	2	sedentary	specialist	open	altrical	-1.94818	-0.576778	-0.775934	1.39248	-0.625639	-0.532648	0.295111	-1.43249
pyrrhuloxia	no_fam	no_fam	ass	8.08	14	sedentary	generalist	open	altrical	0.942224	0.174661	-1.14836	-1.64527	-0.17312	0.613204	-0.330036	-0.232734
pytiliagreenwinged	no_fam	no_fam	ass	8.5	32	sedentary	generalist	open	altrical	0.0459424	-0.807878	-1.2729	0.204231	0.969798	-0.0535211	0.347548	-0.848567
pytiliaorangewinged	fam	family	soc	NA	8	sedentary	generalist	open	altrical	0.224638	-0.319828	-0.0703841	-0.284481	1.70198	-0.745212	0.14528	-0.663272
quailblue	fam	family	soc	NA	48	migratory	generalist	open	precocial	-1.00593	0.0860596	-0.0384576	-0.0998093	0.666575	1.02111	1.63681	-0.243088
quailbrown	fam	family	ass	NA	2	sedentary	generalist	open	precocial	-0.425446	-0.169056	-0.880936	-0.631718	-0.263305	1.64605	1.00299	0.314745
quailcalifornia	fam	family	ass	6.9	43	sedentary	generalist	open	precocial	0.576918	-0.0948783	1.05079	-1.59528	-0.718539	0.449674	0.294481	0.697414
quailcommon	fam	family	ass	14.5833	686	migratory	generalist	open	precocial	0.703204	-0.861933	1.19355	0.0668811	-0.737971	2.17902	1.47234	0.0657101
quaildovebufffronted	no_fam	no_fam	soc	NA	4	sedentary	generalist	open	altrical	-2.35714	-0.71901	0.702327	-0.39556	-0.817182	-1.58449	-0.254104	1.12092
quaildovecrested	no_fam	no_fam	soc	NA	7	sedentary	generalist	open	altrical	-1.91948	0.204569	1.35368	-2.05822	-0.331128	-1.9807	-0.34717	1.17347
quaildovegreyheaded	no_fam	no_fam	soc	NA	5	sedentary	generalist	open	altrical	-0.0210378	1.38428	0.198242	-0.508033	-0.822012	0.246959	-0.622865	1.05517
quaildoveolivebacked	no_fam	no_fam	soc	NA	4	sedentary	generalist	open	altrical	-2.12301	-0.438575	-0.962526	1.67348	-0.990331	0.0895119	-0.649371	0.741233
quaildovepurplishbacked	no_fam	no_fam	soc	NA	4	sedentary	generalist	open	altrical	-1.16393	0.0487713	0.0122436	0.432519	-0.826062	-1.61308	-0.580443	1.05474
quaildovesapphire	no_fam	no_fam	soc	NA	2	sedentary	generalist	open	altrical	-0.942864	0.351294	0.617557	1.037	0.0475747	-0.607899	-0.613786	1.02471
quaildovewhitefaced	no_fam	no_fam	soc	NA	4	sedentary	generalist	open	altrical	-1.34783	0.322264	0.0768616	-0.315329	-1.0822	0.172134	-0.899552	1.27282
quaildovewhitethroated	no_fam	no_fam	soc	NA	3	sedentary	generalist	open	altrical	0.673446	1.00421	0.26077	0.544512	-0.644672	0.358682	-1.21713	1.20579
quailgambels	fam	family	ass	7.4	23	sedentary	generalist	open	precocial	1.28989	-0.608067	-1.43213	-1.59044	-0.0896681	-0.623007	-0.428066	0.67924
quailharlequin	fam	family	soc	NA	27	migratory	generalist	open	precocial	0.123803	0.265685	-0.463404	0.245406	1.01824	0.69464	1.67973	0.0683775
quailmountain	fam	family	ass	NA	35	sedentary	generalist	open	precocial	0.366356	0.0199523	1.45121	-2.12696	-0.822062	0.215988	-0.341485	0.950651
quailstubble	no_fam	no_fam	ass	4.2	31	migratory	generalist	open	precocial	0.497913	-0.0444722	-1.28417	-1.09222	-0.12506	1.37111	0.929413	0.244189
rackettailbooted	no_fam	no_fam	soc	NA	10	sedentary	generalist	open	altrical	0.266812	0.747496	0.472871	0.612243	-0.420553	-0.111791	-0.821964	-1.25314
railafricanwater	no_fam	no_fam	ass	4.58	10	sedentary	generalist	open	precocial	0.0745041	0.624633	-0.104838	-0.155286	0.481253	0.589446	1.88544	0.589277
railbuffbanded	no_fam	no_fam	ass	NA	15	sedentary	generalist	open	precocial	-1.15625	0.866409	0.276056	0.743003	-0.658043	0.83934	2.37583	0.771292
railchestnut	no_fam	no_fam	soc	NA	8	sedentary	generalist	open	precocial	-1.52066	-0.674039	-1.12567	-1.34614	0.121213	-1.24064	1.35299	1.50289
railclapper	no_fam	no_fam	ass	7.5	167	sedentary	generalist	open	precocial	-0.760554	1.05815	0.216094	-0.143753	-1.19216	2.20573	1.07762	0.977823
railking	no_fam	no_fam	ass	NA	59	migratory	generalist	open	precocial	0.201378	-0.411591	0.878528	-1.042	-0.32506	0.231634	1.1219	1.05809
raillewins	fam	family	ass	NA	2	sedentary	generalist	open	precocial	0.23406	1.38706	1.14344	-0.388723	-0.901805	0.910048	2.05973	0.352349
railvirginia	no_fam	no_fam	ass	NA	99	migratory	generalist	open	precocial	0.851832	-0.475249	1.6182	-0.673489	-0.811199	1.36788	1.04678	0.0862348
ravenaustralian	no_fam	no_fam	ass	12.5	53	sedentary	generalist	open	altrical	0.610987	-0.122101	-1.35129	-1.28386	-0.132017	1.52057	-2.05931	1.56184
ravencommon	fam	family	ass	23.25	987	sedentary	generalist	open	altrical	1.12373	-2.03036	0.463598	1.1659	-0.798609	2.3963	-2.20862	1.73274
ravenfantailed	fam	family	soc	NA	12	sedentary	generalist	closed	altrical	0.317573	0.108268	-1.41234	0.465981	0.078528	0.874453	1.46587	1.31699
ravenforest	fam	family	soc	NA	23	sedentary	generalist	open	altrical	1.3394	0.865225	1.56712	-1.15153	-0.34264	-0.743872	-1.14338	1.78753
ravenwhitenecked	no_fam	no_fam	soc	NA	36	sedentary	generalist	open	altrical	0.337156	1.48078	-0.273494	-0.383517	-0.625291	1.55011	1.37638	1.68027
redhead	no_fam	no_fam	ass	22.6	200	migratory	generalist	open	precocial	1.06866	-0.693829	1.35659	-0.419008	-0.876647	1.04185	1.67737	1.54124
redpollcommon	no_fam	no_fam	ass	12.1667	161	sedentary	generalist	open	altrical	0.964949	-3.68077	0.794381	1.42976	-0.252171	-0.716109	0.433072	-1.13129
redstartamerican	no_fam	no_fam	ass	10.1	191	migratory	generalist	open	altrical	1.04115	-1.46494	2.10674	-0.146745	-0.456367	0.889232	-0.796504	-1.24807
redstartblack	no_fam	nk-coop	ass	10.2	423	sedentary	generalist	closed	altrical	1.05764	-0.646338	0.231675	0.585816	-1.08628	2.33647	0.405031	-0.910983
[truncated: 1,006 more rows]

## Sheet: comments
parameter		references
name	species name
social_system	distinguishing non-family living, family living and cooperative breeding	see SI
social_system_incl_nk_coop	distinguishing non-family living, family living, family-based cooperative breeding, non-kin cooperative breeding	see SI
longevity	maximum lifespan	1,2,3
zoological_record_hits	number of Zoological Record hits	1
movements	sedentary vs non-sedentary	4
food_specialisation	generalists vs specialists	4
nest_type	cavity breeding vs other nest types	4
development_mode	precocial vs altrical	4
pc1	Variable rainfall among years (PC1)	5,6
pc2	Mean growing season duration (PC2)	5,6
pc3	Within year variance in productivity (PC3)	5,6
pc4	Precipitation predictability (PC4)	5,6
pc5	Among year variance in MGS's NPP (PC5)	5,6
pc6	Residual geographic range (PC6)	5,6
pc7	Residual habitat openness (PC7)	5,6
pc8	Residual body size (PC8)	5,6
references
1	Valcu et al 2014: Global gradients of avian longevity support the classic evolutionary theory of ageing, Ecography 37:930-938
2	ABBBS Database http://www.environment.gov.au/topics/science-and-research/bird-and-bat-banding/banding-data/search-abbbs-database?NO_DATA=
3	Young et al. 2012. Survival on the ark: life‐history trends in captive parrots. Animal conservation 15:28-43
4	Del Hoyo et al 2011: Handbook of the Birds of the World. Online version.
5	Climatic Research Unit Time Series 3.21 database, University of East Anglia http://catalogue.ceda.ac.uk/uuid/ac4ecbd554d0dd52a9b575d9666dc42d
6	NASA http://neo.sci.gsfc.nasa.gov/view.php?datasetId=MOD17A2_M_PSN
